# Supplementary material for: Human sensory-like neuron surfaceome analysis
Source: PLoS One. 2025 Apr 2;20(4):e0320056. doi: 10.1371/journal.pone.0320056 (PMC11964241; doi:10.1371/journal.pone.0320056)
Supplement: S1 Table — (XLSX) [file pone.0320056.s002.xlsx]

## Sheet: TaqMan
Target gene	Target protein	Assay ID
CACNA2D3	Calcium voltage-gated channel auxiliary subunit alpha2delta 3	Hs01045013_m1
GPM6A	Neuronal membrane glycoprotein M6-A	Hs01009142_m1
EGFR	Epidermal growth factor receptor	Hs01076090_m1
ABCA7	ATP-binding cassette subfamily A member 7	Hs01105094_m1
