# Supplementary material for: Human sensory-like neuron surfaceome analysis
Source: PLoS One. 2025 Apr 2;20(4):e0320056. doi: 10.1371/journal.pone.0320056 (PMC11964241; doi:10.1371/journal.pone.0320056)
Supplement: S2 Table — Proteins are ordered from highest (top) to lowest (bottom) intensity/abundance. The given parameters for FD versus control LFQ intensity ratio, accumulated LFQ intensity, and p-value were used in the volcano plot shown in Fig 2. Abbreviations: FD, Fabry disease; LFQ, label-free quantitation. (XLSX) [file pone.0320056.s003.xlsx]

## Sheet: Detected proteins
Protein name	Gene name	Peptides	Razor unique peptides	Score	Mean log2 Ratio LFQ intensity Fabry vs. Control	Mean log10 LFQ intensity Fabry plus control	Adjusted p-value limma	FDR sig. limma
Neural cell adhesion molecule 1	NCAM1	89	89	323.31	0.534813	11.3185	0.623885	0
Keratin, type II cytoskeletal 1	KRT1	86	86	323.31	-2.09684	11.2373	0.051451	0
Contactin-1	CNTN1	85	85	323.31	0.827982	11.1679	0.417033	0
Neural cell adhesion molecule L1	L1CAM	85	85	323.31	1.03017	10.9742	0.317117	0
Actin, cytoplasmic 1;Actin, cytoplasmic 1, N-terminally processed	ACTB	45	45	323.31	-0.887802	10.9674	0.372234	0
Voltage-dependent calcium channel subunit alpha-2/delta-1;Voltage-dependent calcium channel subunit alpha-2-1;Voltage-dependent calcium channel subunit delta-1	CACNA2D1	84	84	323.31	1.70866	10.833	0.104271	0
Keratin, type II cytoskeletal 2 epidermal	KRT2	84	79	323.31	-1.25814	10.7819	0.218513	0
Annexin A1;Annexin	ANXA1	45	45	323.31	0.386112	10.749	0.722833	0
Sodium/potassium-transporting ATPase subunit alpha-3	ATP1A3	84	84	323.31	0.646823	10.7117	0.542754	0
Peripherin	PRPH	93	93	323.31	-1.30443	10.6858	0.216387	0
Annexin A2;Annexin;Putative annexin A2-like protein	ANXA2;ANXA2P2	65	65	323.31	0.0417465	10.6734	0.971108	0
CD166 antigen	ALCAM	54	54	323.31	0.00396399	10.6709	0.998386	0
Tubulin alpha-1A chain	TUBA1A	40	40	323.31	0.493428	10.6571	0.648513	0
Aspartate aminotransferase, mitochondrial	GOT2	48	48	323.31	1.22705	10.6426	0.219446	0
Alpha-internexin	INA	76	69	323.31	-1.06049	10.6211	0.321974	0
Plexin-A4	PLXNA4	141	141	323.31	-0.285246	10.584	0.792644	0
Integrin beta;Integrin beta-1	ITGB1	50	50	323.31	-1.53096	10.5813	0.131811	0
4F2 cell-surface antigen heavy chain	SLC3A2	45	45	323.31	0.368322	10.5758	0.733427	0
Cell surface glycoprotein MUC18	MCAM	60	60	323.31	0.907	10.5732	0.370177	0
Neural cell adhesion molecule 1	NCAM1	40	21	323.31	1.26355	10.5718	0.219446	0
Neurofilament medium polypeptide	NEFM	122	122	323.31	-1.99625	10.5714	0.0768103	0
Annexin A6;Annexin	ANXA6	102	102	323.31	0.43231	10.5628	0.723173	0
Neural cell adhesion molecule 2	NCAM2	78	78	323.31	0.954807	10.5501	0.342054	0
14-3-3 protein zeta/delta	YWHAZ	38	38	323.31	0.949965	10.5484	0.344137	0
Malate dehydrogenase, mitochondrial;Malate dehydrogenase	MDH2	37	37	323.31	1.67953	10.537	0.101618	0
Annexin A5;Annexin	ANXA5	48	48	323.31	0.14402	10.5223	0.91454	0
Tubulin beta-2B chain	TUBB2B	40	40	323.31	0.166416	10.4885	0.889969	0
Sodium/potassium-transporting ATPase subunit beta-1	ATP1B1	45	45	323.31	0.87087	10.479	0.394212	0
Myosin-9	MYH9	272	272	323.31	-0.809903	10.4536	0.439254	0
Apolipoprotein E	APOE	43	43	323.31	-0.0198259	10.4443	0.987907	0
60 kDa heat shock protein, mitochondrial	HSPD1	90	90	323.31	0.800201	10.4301	0.431184	0
Basigin	BSG	17	17	323.31	0.675408	10.3955	0.52222	0
Vimentin	VIM	85	77	323.31	-1.08362	10.3399	0.299131	0
Neural cell adhesion molecule 1	NCAM1	75	8	303.62	0.0172273	10.3395	0.988897	0
Integrin alpha-2	ITGA2	56	56	323.31	-1.93694	10.334	0.0671879	0
Lymphocyte antigen 6H	LY6H	14	14	102.14	1.74924	10.325	0.0869078	0
Alpha-actinin-4	ACTN4	115	115	323.31	0.29122	10.3163	0.790609	0
Thy-1 membrane glycoprotein	THY1	6	6	237.55	2.18324	10.2803	0.0707358	0
Dihydrolipoyl dehydrogenase, mitochondrial;Dihydrolipoyl dehydrogenase	DLD	42	42	323.31	1.05824	10.2567	0.308133	0
Protein disulfide-isomerase A3	PDIA3	65	65	323.31	0.619451	10.2327	0.585126	0
Neurofascin	NFASC	74	74	323.31	0.977485	10.2274	0.342054	0
Alpha-actinin-1	ACTN1	104	68	323.31	0.403959	10.1941	0.722899	0
14-3-3 protein gamma;14-3-3 protein gamma, N-terminally processed	YWHAG	32	26	323.31	1.1444	10.1688	0.264389	0
Integrin alpha-V;Integrin alpha-V heavy chain;Integrin alpha-V light chain	ITGAV	77	77	323.31	-0.944125	10.1491	0.346779	0
EGF-like repeat and discoidin I-like domain-containing protein 3	EDIL3	48	48	323.31	-0.360111	10.148	0.750113	0
Cell adhesion molecule 1	CADM1	21	21	323.31	0.90623	10.1225	0.367071	0
Vinculin	VCL	109	109	323.31	0.464338	10.1074	0.67542	0
Inactive tyrosine-protein kinase 7	PTK7	70	70	323.31	-1.08223	10.099	0.280413	0
Peroxiredoxin-1	PRDX1	29	29	323.31	1.14456	10.098	0.264785	0
Filamin-A	FLNA	199	199	323.31	-1.30005	10.0862	0.199747	0
Neurofilament light polypeptide	NEFL	64	59	323.31	-1.81967	10.0822	0.0860437	0
Neuronal cell adhesion molecule	NRCAM	58	58	323.31	0.986388	10.0698	0.342054	0
Large neutral amino acids transporter small subunit 1	SLC7A5	12	12	225.67	-0.511782	10.0648	0.632941	0
Contactin-2	CNTN2	58	58	323.31	-0.50882	10.0529	0.648513	0
Cell adhesion molecule 2	CADM2	28	28	323.31	1.32596	10.037	0.196208	0
Integrin alpha-3;Integrin alpha-3 heavy chain;Integrin alpha-3 light chain	ITGA3	42	42	323.31	-0.292557	10.0363	0.788402	0
L-lactate dehydrogenase B chain;L-lactate dehydrogenase	LDHB	28	28	317.28	0.696666	10.0318	0.499713	0
Lactadherin;Lactadherin short form;Medin	MFGE8	29	29	323.31	-0.639259	10.0023	0.549181	0
14-3-3 protein epsilon	YWHAE	31	28	323.31	0.333009	9.97639	0.755889	0
Spectrin alpha chain, non-erythrocytic 1	SPTAN1	242	242	323.31	-0.0406295	9.96662	0.971469	0
Calreticulin	CALR	41	41	323.31	0.700175	9.96031	0.522806	0
Neuropilin-1	NRP1	49	49	323.31	-0.865777	9.94813	0.394212	0
CD59 glycoprotein	CD59	8	8	86.37	1.13942	9.94753	0.255759	0
Brain acid soluble protein 1	BASP1	46	46	323.31	0.830552	9.94421	0.407618	0
78 kDa glucose-regulated protein	HSPA5	58	58	323.31	1.0994	9.93978	0.28261	0
Spectrin beta chain, non-erythrocytic 1	SPTBN1	215	215	323.31	-0.033352	9.93726	0.978891	0
Cation-independent mannose-6-phosphate receptor	IGF2R	156	156	323.31	0.14154	9.93289	0.908866	0
Cell adhesion molecule 3	CADM3	30	30	323.31	1.81476	9.92778	0.0946293	0
Creatine kinase U-type, mitochondrial	CKMT1A;CKMT1B	41	41	323.31	2.09606	9.92687	0.051451	0
5-nucleotidase	NT5E	42	42	323.31	-0.561008	9.92276	0.599582	0
Isoform 3 of Tropomyosin alpha-1 chain	TPM1	61	42	323.31	0.861967	9.88513	0.394212	0
Dihydropyrimidinase-related protein 2	DPYSL2	60	60	323.31	0.88165	9.87391	0.375515	0
Annexin A3;Annexin	ANXA3	38	38	313.96	-0.0850616	9.8656	0.950068	0
Cadherin-2	CDH2	38	38	323.31	-0.491481	9.86555	0.648513	0
Prolow-density lipoprotein receptor-related protein 1;Low-density lipoprotein receptor-related protein 1 85 kDa subunit;Low-density lipoprotein receptor-related protein 1 515 kDa subunit;Low-density lipoprotein receptor-related protein 1 intracellular domain	LRP1	180	180	323.31	1.5871	9.86325	0.127301	0
Sodium/potassium-transporting ATPase subunit alpha-1	ATP1A1	80	56	323.31	-0.298018	9.85328	0.786528	0
Neuromodulin	GAP43	30	30	323.31	1.67057	9.84813	0.114285	0
Endoplasmic reticulum resident protein 29	ERP29	24	24	212.41	1.429	9.83165	0.17439	0
Moesin	MSN	84	84	323.31	0.942679	9.82934	0.382905	0
Dihydropyrimidinase-related protein 3	DPYSL3	56	52	323.31	0.589863	9.79966	0.593462	0
Plexin-A1	PLXNA1	111	94	323.31	0.302625	9.7849	0.780413	0
Isoform 3 of Tropomyosin alpha-3 chain	TPM3	57	39	323.31	-0.058123	9.78287	0.958057	0
Serpin H1	SERPINH1	32	32	323.31	0.25533	9.7784	0.81304	0
Serotransferrin	TF	71	71	323.31	0.47567	9.76293	0.666303	0
Thioredoxin-dependent peroxide reductase, mitochondrial	PRDX3	16	16	160.5	3.51312	9.75878	0.0183404	0.02
Pyruvate kinase PKM;Pyruvate kinase	PKM	59	59	323.31	0.413791	9.756	0.711597	0
Basal cell adhesion molecule	BCAM	38	38	323.31	2.27797	9.754	0.044001	0.05
Beta-hexosaminidase subunit beta;Beta-hexosaminidase subunit beta chain B;Beta-hexosaminidase subunit beta chain A	HEXB	30	30	279.47	0.760664	9.75296	0.490496	0
Neurotrimin	NTM	21	21	323.31	1.3862	9.74432	0.182507	0
Coxsackievirus and adenovirus receptor	CXADR	34	34	306.2	1.18982	9.73769	0.241248	0
Immunoglobulin superfamily member 3	IGSF3	70	70	323.31	-0.306818	9.73718	0.780413	0
Fumarate hydratase, mitochondrial	FH	36	36	323.31	1.89963	9.73664	0.0718788	0
Integrin alpha-1	ITGA1	57	57	323.31	-0.250304	9.73645	0.825131	0
Cytoplasmic dynein 1 heavy chain 1	DYNC1H1	315	315	323.31	1.05373	9.7364	0.295114	0
Annexin A7	ANXA7	36	36	323.31	-0.242975	9.7258	0.819518	0
Heat shock cognate 71 kDa protein	HSPA8	49	48	323.31	-0.0798068	9.7056	0.947182	0
Guanine nucleotide-binding protein G(o) subunit alpha	GNAO1	26	21	323.31	-0.0484378	9.70196	0.966754	0
Delta(3,5)-Delta(2,4)-dienoyl-CoA isomerase, mitochondrial	ECH1	22	22	184.88	0.643612	9.69082	0.536909	0
Protocadherin-1	PCDH1	50	50	323.31	1.02817	9.68726	0.326336	0
Major prion protein	PRNP	15	15	96.053	1.2611	9.68158	0.21802	0
Malate dehydrogenase, cytoplasmic;Malate dehydrogenase	MDH1	25	25	294.26	1.68549	9.68028	0.119847	0
Tubulin beta-3 chain	TUBB3	35	20	323.31	-0.113905	9.6768	0.927376	0
Heat shock protein HSP 90-alpha	HSP90AA1	69	69	323.31	1.16401	9.67174	0.249428	0
Peroxiredoxin-2	PRDX2	20	19	230.28	-0.0867992	9.66833	0.94338	0
Rab GDP dissociation inhibitor beta	GDI2	58	58	323.31	1.61546	9.66072	0.144322	0
Tubulin beta-4B chain	TUBB4B	39	12	323.31	0.368953	9.65022	0.740616	0
Triosephosphate isomerase	TPI1	23	23	323.31	1.2763	9.6478	0.219446	0
Ephrin type-A receptor 2	EPHA2	66	66	323.31	-1.34038	9.64472	0.183357	0
Glucosidase 2 subunit beta	PRKCSH	32	32	323.31	0.112883	9.64445	0.930938	0
Protein disulfide-isomerase	P4HB	48	48	323.31	1.27095	9.64179	0.273817	0
Superoxide dismutase [Mn], mitochondrial	SOD2	13	13	162.69	3.96048	9.62254	0.00232713	0.01
Peptidyl-prolyl cis-trans isomerase B	PPIB	24	24	228.96	1.7209	9.61664	0.102679	0
Contactin-associated protein 1	CNTNAP1	62	62	323.31	0.0769781	9.61537	0.950068	0
Cell adhesion molecule 4	CADM4	23	23	323.31	1.34737	9.6113	0.182163	0
Protein sidekick-2	SDK2	113	113	323.31	0.497893	9.61092	0.648874	0
Contactin-associated protein-like 2	CNTNAP2	67	67	323.31	0.161792	9.61072	0.898184	0
Tubulin beta chain	TUBB	36	6	323.31	0.273107	9.60779	0.802303	0
Glutamate dehydrogenase 1, mitochondrial	GLUD1	42	42	323.31	0.460361	9.6041	0.678963	0
Phosphoglycerate mutase 1	PGAM1	22	22	323.31	1.15428	9.5826	0.25456	0
Fibronectin;Anastellin;Ugl-Y1;Ugl-Y2;Ugl-Y3	FN1	86	86	323.31	-1.04406	9.58176	0.324056	0
Endoplasmin	HSP90B1	65	65	323.31	-0.405197	9.58167	0.714624	0
Protein disulfide-isomerase A4	PDIA4	65	65	323.31	0.427831	9.5792	0.71173	0
Protein-L-isoaspartate O-methyltransferase;Protein-L-isoaspartate(D-aspartate) O-methyltransferase	PCMT1	19	19	323.31	0.301936	9.5749	0.781418	0
Plexin-B2	PLXNB2	89	89	323.31	-0.532881	9.5747	0.616302	0
Alpha-enolase	ENO1	45	45	323.31	0.718627	9.56664	0.511184	0
Caldesmon	CALD1	81	81	323.31	-0.803705	9.55912	0.465015	0
Nucleoside diphosphate kinase;Nucleoside diphosphate kinase B	NME1-NME2;NME2;NME1	27	27	159.08	2.73939	9.55888	0.0606443	0
Dipeptidyl peptidase 1;Dipeptidyl peptidase 1 exclusion domain chain;Dipeptidyl peptidase 1 heavy chain;Dipeptidyl peptidase 1 light chain	CTSC	14	14	64.417	2.87661	9.55763	0.0283679	0.05
Cytochrome b-c1 complex subunit 1, mitochondrial	UQCRC1	33	33	323.31	-0.366121	9.55594	0.740958	0
Intercellular adhesion molecule 1	ICAM1	33	33	323.31	-0.899049	9.55507	0.384203	0
Caveolin-1;Caveolin	CAV1	12	12	64.513	0.815955	9.54595	0.564842	0
Acid ceramidase;Acid ceramidase subunit alpha;Acid ceramidase subunit beta	ASAH1	29	29	240.12	1.02514	9.54471	0.305514	0
Galectin-1	LGALS1	10	10	287.38	2.1024	9.54184	0.0702697	0
Phosphatidylethanolamine-binding protein 1;Hippocampal cholinergic neurostimulating peptide	PEBP1	20	20	323.31	4.0637	9.53768	0.00138554	0.01
Protein disulfide-isomerase A6	PDIA6	24	24	323.31	0.226196	9.53429	0.847618	0
Voltage-dependent calcium channel subunit alpha-2/delta-2;Voltage-dependent calcium channel subunit alpha-2-2;Voltage-dependent calcium channel subunit delta-2	CACNA2D2	53	50	323.31	1.58713	9.52986	0.127301	0
UDP-glucose:glycoprotein glucosyltransferase 1	UGGT1	101	101	323.31	0.392422	9.52427	0.720854	0
Lysosome-associated membrane glycoprotein 1	LAMP1	10	10	172.46	0.421755	9.52391	0.698781	0
Reticulon-4	RTN4	52	52	323.31	-0.159444	9.52012	0.900968	0
Neurexin-1	NRXN1	58	58	323.31	0.824572	9.51016	0.431184	0
Roundabout homolog 1	ROBO1	85	85	323.31	0.981518	9.50565	0.342054	0
Ephrin type-B receptor 2;Receptor protein-tyrosine kinase	EPHB2	45	43	323.31	0.0616951	9.4975	0.956773	0
Annexin A11	ANXA11	33	33	323.31	0.798761	9.49737	0.450147	0
Proteasome subunit alpha type;Proteasome subunit alpha type-6	PSMA6	22	22	202.79	0.977553	9.4967	0.347175	0
L-lactate dehydrogenase A chain	LDHA	27	25	323.31	0.664635	9.495	0.522916	0
Neuroplastin	NPTN;DKFZp566H1924	17	17	239.49	0.46376	9.49247	0.67271	0
10 kDa heat shock protein, mitochondrial	HSPE1;HSPE1-MOB4	16	16	78.411	2.0789	9.49201	0.119847	0
Solute carrier family 2, facilitated glucose transporter member 3;Solute carrier family 2, facilitated glucose transporter member 14	SLC2A3;SLC2A14	12	12	121.17	-0.39985	9.48317	0.714624	0
Fructose-bisphosphate aldolase A;Fructose-bisphosphate aldolase	ALDOA	38	38	323.31	0.870232	9.47511	0.394212	0
Cytochrome b-c1 complex subunit 2, mitochondrial	UQCRC2	28	28	323.31	0.0123272	9.47324	0.992919	0
Nectin-1	PVRL1	28	28	323.31	2.31421	9.46345	0.0768103	0
Transferrin receptor protein 1;Transferrin receptor protein 1, serum form	TFRC	54	54	323.31	1.17148	9.45956	0.246167	0
Calumenin	CALU	31	31	323.31	1.16889	9.4553	0.250002	0
Actin, alpha cardiac muscle 1;Actin, alpha skeletal muscle	ACTC1;ACTA1	39	15	323.31	0.812013	9.44075	0.480079	0
Cytochrome c	CYCS	18	18	142.45	3.15557	9.43089	0.0362131	0.05
Tropomyosin alpha-4 chain	TPM4	52	27	323.31	0.492343	9.42809	0.661584	0
Neogenin	NEO1	64	64	323.31	0.405827	9.42414	0.719627	0
Ferritin heavy chain;Ferritin heavy chain, N-terminally processed;Ferritin	FTH1	16	16	176.97	1.11071	9.42055	0.305126	0
Cell cycle exit and neuronal differentiation protein 1	CEND1	18	18	160.57	2.55615	9.41762	0.0222397	0.05
14-3-3 protein beta/alpha;14-3-3 protein beta/alpha, N-terminally processed	YWHAB	32	19	323.31	1.2504	9.41694	0.219446	0
BDNF/NT-3 growth factors receptor	NTRK2	29	29	323.31	2.25634	9.41508	0.0657397	0
F-actin-capping protein subunit beta	CAPZB	29	29	323.31	0.321248	9.40775	0.759494	0
Ubiquitin-60S ribosomal protein L40;Ubiquitin;60S ribosomal protein L40;Ubiquitin-40S ribosomal protein S27a;Ubiquitin;40S ribosomal protein S27a;Polyubiquitin-B;Ubiquitin;Polyubiquitin-C;Ubiquitin	UBB;RPS27A;UBC;UBA52	8	8	78.363	-0.25592	9.40502	0.81304	0
Clathrin heavy chain;Clathrin heavy chain 1	CLTC	95	95	323.31	-0.685593	9.40386	0.535301	0
Limbic system-associated membrane protein	LSAMP	23	23	323.31	2.30887	9.40267	0.051451	0
Cadherin-13	CDH13	20	20	323.31	0.153843	9.40087	0.900968	0
Integrin alpha-5;Integrin alpha-5 heavy chain;Integrin alpha-5 light chain	ITGA5	30	30	323.31	-1.03096	9.40024	0.305126	0
Calmodulin-3	CALM2;CALM3;CALM1	14	14	323.31	2.18427	9.39825	0.0784858	0
Plexin-A3	PLXNA3	100	79	323.31	0.826315	9.39794	0.433407	0
Myelin protein zero-like protein 1	MPZL1	8	8	66.717	1.41807	9.39784	0.19886	0
14-3-3 protein theta	YWHAQ	32	26	296.11	1.59354	9.39498	0.11961	0
Myoferlin	MYOF	110	110	323.31	-0.301838	9.39303	0.781357	0
Ferritin light chain	FTL	18	18	184.67	-0.316003	9.38739	0.793085	0
Filamin-B	FLNB	173	160	323.31	-1.27938	9.37735	0.215119	0
Glucose-6-phosphate isomerase	GPI	48	48	323.31	1.67531	9.37483	0.105776	0
Filamin-C	FLNC	160	141	323.31	-0.713585	9.37385	0.49574	0
Guanine nucleotide-binding protein G(I)/G(S)/G(T) subunit beta-1	GNB1	21	21	323.31	0.837603	9.37374	0.426685	0
Plasma membrane calcium-transporting ATPase 4	ATP2B4	67	67	323.31	-0.381076	9.37234	0.728295	0
Reticulocalbin-1	RCN1	31	31	323.31	1.25144	9.37022	0.280413	0
Guanine nucleotide-binding protein G(i) subunit alpha-2	GNAI2	34	34	323.31	-0.000470341	9.35311	0.999406	0
Nectin-2	PVRL2	21	21	323.31	0.399514	9.35122	0.714624	0
Prostaglandin F2 receptor negative regulator	PTGFRN	48	48	323.31	-0.60681	9.34305	0.564842	0
Gamma-enolase;Enolase	ENO2	36	33	323.31	1.70765	9.34223	0.127301	0
A-kinase anchor protein 12	AKAP12	104	104	323.31	0.0107964	9.32939	0.994032	0
CD276 antigen	CD276	17	17	323.31	2.12625	9.32781	0.0651112	0
Sodium/potassium-transporting ATPase subunit beta-3	ATP1B3	18	18	171.54	1.65202	9.3264	0.10556	0
Syntaxin-binding protein 1	STXBP1	53	53	323.31	0.989324	9.32561	0.336171	0
Putative elongation factor 1-alpha-like 3;Elongation factor 1-alpha 1;Elongation factor 1-alpha	EEF1A1P5;EEF1A1	26	26	323.31	-1.45759	9.32504	0.175805	0
Elongation factor 2	EEF2	53	53	323.31	-0.618763	9.32184	0.560131	0
ADP-ribosyl cyclase/cyclic ADP-ribose hydrolase 2	BST1	21	21	323.31	1.41504	9.31381	0.219446	0
Poliovirus receptor	PVR	13	13	323.31	0.161026	9.31306	0.900968	0
Integrin beta-5	ITGB5	43	43	323.31	0.353179	9.30925	0.74412	0
Zinc transporter ZIP6	SLC39A6	18	18	323.31	0.590485	9.30669	0.583687	0
Neurofilament heavy polypeptide	NEFH	79	74	323.31	-0.726075	9.30649	0.54087	0
Aspartate aminotransferase, cytoplasmic	GOT1	32	32	323.31	2.35094	9.30509	0.0415129	0.05
Neuropilin-2	NRP2	42	42	323.31	0.245835	9.30258	0.818661	0
Complement decay-accelerating factor	CD55	25	25	323.31	1.04217	9.30062	0.317728	0
Cysteine and glycine-rich protein 2	CSRP2	14	14	175.1	0.760814	9.29622	0.548737	0
Nectin-3	PVRL3	25	25	323.31	0.897813	9.29231	0.369931	0
Neutral alpha-glucosidase AB	GANAB	53	53	323.31	0.698048	9.28447	0.519612	0
Microtubule-associated protein tau	MAPT	45	45	323.31	1.16499	9.28238	0.280413	0
Platelet glycoprotein 4	CD36	20	20	323.31	3.2571	9.27573	0.00848279	0.01
Semaphorin-7A	SEMA7A	42	42	323.31	1.6431	9.27273	0.10556	0
Collagen alpha-1(I) chain	COL1A1	44	44	323.31	3.23485	9.27027	0.0191254	0.02
V-type proton ATPase catalytic subunit A	ATP6V1A	46	46	323.31	-0.0282305	9.26525	0.982863	0
Plasma membrane calcium-transporting ATPase 1;Calcium-transporting ATPase	ATP2B1	64	40	323.31	-0.543234	9.26277	0.62049	0
Ubiquitin carboxyl-terminal hydrolase isozyme L1;Ubiquitin carboxyl-terminal hydrolase	UCHL1	19	19	323.31	1.70772	9.25933	0.142532	0
Neuroligin-2	NLGN2	34	34	323.31	1.07731	9.25872	0.280413	0
Transketolase	TKT	39	39	323.31	0.128629	9.25768	0.917475	0
Synaptic vesicle membrane protein VAT-1 homolog	VAT1	27	27	323.31	0.801354	9.2557	0.4426	0
Gamma-glutamyl hydrolase	GGH	14	14	146.8	-0.15985	9.25508	0.895226	0
Semaphorin-4D	SEMA4D	27	27	323.31	1.13161	9.25414	0.280413	0
Drebrin	DBN1	52	52	323.31	-0.576308	9.2498	0.583134	0
HLA class I histocompatibility antigen, A-3 alpha chain	HLA-A	24	24	323.31	-1.59042	9.24974	0.118717	0
ATPase inhibitor, mitochondrial	ATPIF1	14	14	48.649	2.03429	9.24766	0.170334	0
GDNF family receptor alpha-1	GFRA1	27	27	289.52	-1.24147	9.24559	0.241347	0
Integrin alpha-7;Integrin alpha-7 heavy chain;Integrin alpha-7 light chain;Integrin alpha-7 70 kDa form	ITGA7	55	55	323.31	0.77193	9.24234	0.46231	0
Adenylyl cyclase-associated protein 1	CAP1	50	50	323.31	1.2704	9.23726	0.205215	0
Ciliary neurotrophic factor receptor subunit alpha	CNTFR	15	15	323.31	1.87994	9.23562	0.10556	0
Dihydropyrimidinase-related protein 1	CRMP1	41	36	323.31	0.902103	9.23541	0.37287	0
Protein NipSnap homolog 3A	NIPSNAP3A	15	15	91.072	1.3921	9.23361	0.256645	0
Glyceraldehyde-3-phosphate dehydrogenase	GAPDH	24	24	323.31	0.61666	9.2327	0.561433	0
Secretory carrier-associated membrane protein 1	SCAMP1	17	17	323.31	1.34631	9.22966	0.193816	0
Voltage-dependent calcium channel subunit alpha-2/delta-3;Voltage-dependent calcium channel subunit alpha-2-3;Voltage-dependent calcium channel subunit delta-3	CACNA2D3	52	52	323.31	4.67512	9.22462	0.00106591	0.01
Ras-related C3 botulinum toxin substrate 1;Ras-related C3 botulinum toxin substrate 2	RAC1;RAC2	12	12	56.127	2.02836	9.22213	0.114499	0
Vesicle-associated membrane protein 2	VAMP2	13	13	323.31	2.41489	9.21913	0.055908	0
Synaptic vesicle glycoprotein 2A	SV2A	25	25	323.31	1.48034	9.21028	0.14532	0
Annexin A4;Annexin	ANXA4	30	30	318.08	-0.511995	9.20914	0.632614	0
Elongation factor Tu, mitochondrial	TUFM	29	29	323.31	-0.490334	9.20455	0.651441	0
Ras-related protein Rab-2A	RAB2A	20	20	195.52	1.98399	9.19919	0.0957984	0
Prenylcysteine oxidase 1	PCYOX1	24	24	323.31	0.80474	9.19865	0.431184	0
Ras-related protein Rab-14	RAB14	21	21	323.31	1.96609	9.19623	0.100398	0
Junction plakoglobin	JUP	45	45	323.31	-0.945265	9.19261	0.363237	0
Laminin subunit beta-1	LAMB1	77	77	323.31	-0.380494	9.19061	0.725445	0
Sushi domain-containing protein 2	SUSD2	29	29	323.31	2.22767	9.1872	0.0863137	0
P2X purinoceptor 3	P2RX3	28	28	323.31	1.38364	9.18301	0.170099	0
N-acetylglucosamine-6-sulfatase	GNS	21	21	191.38	0.525848	9.18225	0.625992	0
Synaptophysin	SYP	8	8	57.407	2.34946	9.18055	0.0465818	0.05
Putative phospholipase B-like 2;Putative phospholipase B-like 2 32 kDa form;Putative phospholipase B-like 2 45 kDa form	PLBD2	18	18	221.93	0.68575	9.17689	0.508016	0
Cofilin-1	CFL1	25	25	253.64	-0.0503675	9.17455	0.965744	0
Hexokinase-1	HK1	54	54	323.31	-0.861881	9.17247	0.465015	0
Choline transporter-like protein 2	SLC44A2	27	27	244.42	0.0229128	9.17107	0.985575	0
Transgelin-2	TAGLN2	22	22	186.64	1.3893	9.17099	0.273107	0
GDNF family receptor alpha-2	GFRA2	26	26	323.31	0.764923	9.16492	0.465501	0
Calnexin	CANX	37	37	323.31	1.33046	9.16365	0.202531	0
ATP-citrate synthase	ACLY	59	59	323.31	-0.495152	9.16319	0.653659	0
Nucleobindin-1	NUCB1	52	52	323.31	0.332192	9.16306	0.759905	0
Membrane-associated progesterone receptor component 1	PGRMC1	18	18	265.79	1.76864	9.15684	0.0849004	0
Integrin alpha-11	ITGA11	43	43	323.31	-0.882776	9.15475	0.380143	0
Reticulon-1	RTN1	24	24	323.31	-0.411677	9.15437	0.714624	0
Glutathione S-transferase P	GSTP1	10	10	105.1	1.14169	9.14089	0.341221	0
Carboxypeptidase E	CPE	26	26	323.31	2.97879	9.1356	0.0128612	0.02
FXYD domain-containing ion transport regulator 6	FXYD6	6	6	317.64	2.40948	9.13245	0.037759	0.05
Discoidin, CUB and LCCL domain-containing protein 2	DCBLD2	34	34	323.31	-0.448806	9.13241	0.681448	0
Dihydropyrimidinase-related protein 5	DPYSL5	44	44	323.31	1.29827	9.1323	0.245182	0
Myosin light polypeptide 6	MYL6	13	13	89.209	1.98653	9.12794	0.0702697	0
Prolyl 4-hydroxylase subunit alpha-1	P4HA1	42	42	323.31	1.45774	9.12748	0.166199	0
Peroxiredoxin-4	PRDX4	20	17	323.31	1.68729	9.12519	0.166344	0
Prosaposin;Saposin-A;Saposin-B-Val;Saposin-B;Saposin-C;Saposin-D	PSAP	23	23	129.99	1.47529	9.12395	0.15763	0
Isocitrate dehydrogenase [NADP] cytoplasmic	IDH1	33	33	290.78	0.963403	9.12227	0.3887	0
CD44 antigen	CD44	15	15	164.62	-1.89319	9.1217	0.0769959	0
Leucine-rich repeat-containing protein 4B	LRRC4B	37	37	323.31	1.68596	9.12089	0.10556	0
Cation-dependent mannose-6-phosphate receptor	M6PR	17	17	265.23	0.273859	9.1186	0.800081	0
Myristoylated alanine-rich C-kinase substrate	MARCKS	12	12	323.31	1.04448	9.11756	0.334644	0
Protocadherin-7	PCDH7	35	35	323.31	-0.325782	9.11729	0.757508	0
IgLON family member 5	IGLON5	14	14	323.31	1.16035	9.11319	0.264038	0
Receptor-type tyrosine-protein phosphatase F	PTPRF	67	67	323.31	0.837064	9.11276	0.408345	0
Y+L amino acid transporter 2	SLC7A6	8	7	140.53	0.0989024	9.1081	0.937128	0
Neurocalcin-delta	NCALD	18	18	69.512	2.28492	9.10629	0.0796438	0
Butyrophilin subfamily 2 member A1	BTN2A1	42	42	323.31	-0.72424	9.10627	0.482174	0
Voltage-dependent anion-selective channel protein 2	VDAC2	18	18	187	-0.543178	9.10401	0.629185	0
14-3-3 protein eta	YWHAH	25	17	191.16	2.35287	9.10106	0.047517	0.05
Prolyl 3-hydroxylase 1	LEPRE1	35	35	323.31	1.13672	9.09783	0.281716	0
Rab GDP dissociation inhibitor alpha	GDI1	44	32	323.31	1.69401	9.097	0.15172	0
Transmembrane protein 132E	TMEM132E	43	43	323.31	1.58019	9.08759	0.131811	0
V-type proton ATPase 116 kDa subunit a isoform 1;V-type proton ATPase subunit a	ATP6V0A1	38	38	323.31	0.309123	9.08734	0.774713	0
Protein deglycase DJ-1	PARK7	15	15	97.229	2.9638	9.08499	0.014799	0.02
SPARC	SPARC	20	20	300.96	1.88891	9.07795	0.0860437	0
Immunoglobulin superfamily containing leucine-rich repeat protein 2	ISLR2	25	25	323.31	1.33827	9.07624	0.219446	0
Microtubule-associated protein 1B;MAP1B heavy chain;MAP1 light chain LC1	MAP1B	81	81	323.31	0.960341	9.07005	0.351896	0
MARCKS-related protein	MARCKSL1	11	11	215.15	0.967959	9.06454	0.346766	0
Proteasome subunit alpha type;Proteasome subunit alpha type-2	PSMA2	10	10	65.713	1.54965	9.06035	0.255759	0
Tryptophan--tRNA ligase, cytoplasmic;T1-TrpRS;T2-TrpRS	WARS	36	36	323.31	0.785392	9.05799	0.550206	0
Bone morphogenetic protein receptor type-2	BMPR2	33	33	323.31	0.85163	9.05174	0.418957	0
Plexin-A2	PLXNA2	90	68	323.31	-0.471782	9.04491	0.676592	0
Peptidyl-prolyl cis-trans isomerase FKBP10	FKBP10	33	33	323.31	1.38123	9.04431	0.219446	0
Tumor necrosis factor receptor superfamily member 10B	TNFRSF10B	26	26	323.31	0.406791	9.04117	0.711983	0
Roundabout homolog 2	ROBO2	59	55	323.31	4.72215	9.03962	0.000542961	0.01
Phospholipase D3	PLD3	16	16	323.31	1.82652	9.03949	0.0769959	0
Leukocyte surface antigen CD47	CD47	9	9	96.905	0.0914608	9.03585	0.939444	0
Syntaxin-1B	STX1B	22	22	289.04	0.757347	9.03291	0.465501	0
Vesicle-associated membrane protein-associated protein B/C	VAPB	19	18	160.07	1.66779	9.02823	0.183829	0
Integrin alpha-6;Integrin alpha-6 heavy chain;Integrin alpha-6 light chain;Processed integrin alpha-6	ITGA6	47	47	323.31	1.52349	9.02676	0.166344	0
Protein FAM171A2	FAM171A2	27	27	323.31	0.811149	9.02617	0.474106	0
Band 4.1-like protein 3	EPB41L3	48	48	323.31	-0.360141	9.02401	0.755889	0
Protein S100-A10	S100A10	12	12	80.453	1.39324	9.02371	0.207665	0
Endothelin-converting enzyme 1	ECE1	30	30	283.97	0.234225	9.02294	0.830652	0
Isoform 2 of Tropomyosin alpha-3 chain	TPM3	56	4	24.978	0.473982	9.02292	0.68106	0
Synaptotagmin-1	SYT1	38	38	323.31	2.07937	9.02091	0.0610242	0
ATP synthase subunit beta, mitochondrial;ATP synthase subunit beta	ATP5B	25	25	323.31	0.395414	9.01948	0.725593	0
Bleomycin hydrolase	BLMH	32	32	221.01	1.85403	9.01816	0.154111	0
Glutathione reductase, mitochondrial	GSR	29	29	323.31	1.05004	9.01591	0.333615	0
Hypoxia up-regulated protein 1	HYOU1	59	59	323.31	-0.135358	9.01352	0.924078	0
Protein-tyrosine-phosphatase;Receptor-type tyrosine-protein phosphatase S	PTPRS	59	46	323.31	0.874142	9.01174	0.386333	0
Fatty acid synthase;[Acyl-carrier-protein] S-acetyltransferase;[Acyl-carrier-protein] S-malonyltransferase;3-oxoacyl-[acyl-carrier-protein] synthase;3-oxoacyl-[acyl-carrier-protein] reductase;3-hydroxyacyl-[acyl-carrier-protein] dehydratase;Enoyl-[acyl-carrier-protein] reductase;Oleoyl-[acyl-carrier-protein] hydrolase	FASN	104	104	323.31	0.236914	9.01139	0.827375	0
Methylcrotonoyl-CoA carboxylase beta chain, mitochondrial	MCCC2	41	41	323.31	0.450025	9.01108	0.676592	0
Dystroglycan;Alpha-dystroglycan;Beta-dystroglycan	DAG1	22	22	196.18	-0.320045	9.01055	0.761049	0
Zinc transporter ZIP10	SLC39A10	30	30	323.31	0.489804	9.0059	0.668081	0
Stathmin	STMN1	32	32	119.98	3.24898	9.00384	0.015949	0.02
Cytochrome c oxidase subunit 4 isoform 1, mitochondrial	COX4I1	16	16	78.771	2.40568	9.00131	0.0415196	0.05
Proteasome subunit alpha type-1;Proteasome subunit alpha type	PSMA1	23	23	115.65	1.49961	9.00096	0.203281	0
Integrin beta-3;Integrin beta	ITGB3	34	34	323.31	-0.936198	8.99776	0.368472	0
C-type mannose receptor 2	MRC2	45	45	323.31	0.489756	8.99625	0.666303	0
Synaptosomal-associated protein 25	SNAP25	21	21	300.58	2.07231	8.99502	0.0790754	0
Phosphate carrier protein, mitochondrial	SLC25A3	15	15	61.149	-1.17721	8.99187	0.245182	0
Trophoblast glycoprotein	TPBG	15	15	181.26	0.752999	8.98425	0.49574	0
Acylpyruvase FAHD1, mitochondrial	FAHD1	13	13	75.309	1.50772	8.97842	0.202182	0
Elongation factor 1-gamma	EEF1G	25	25	192.97	-0.449054	8.97765	0.676592	0
Flotillin-1	FLOT1	38	38	323.31	-1.73596	8.97672	0.099545	0
Gelsolin	GSN	37	37	323.31	1.81316	8.97241	0.088987	0
CD99 antigen	CD99	4	4	24.956	0.384809	8.97105	0.755354	0
Cell cycle control protein 50A	TMEM30A	23	23	323.31	2.08529	8.97031	0.0587189	0
Receptor-type tyrosine-protein phosphatase delta;Protein-tyrosine-phosphatase	PTPRD	64	55	323.31	1.1277	8.96802	0.280126	0
Junctional adhesion molecule A	F11R	19	19	148.86	-0.899606	8.95591	0.370383	0
Sorcin	SRI	12	12	53.001	1.0771	8.95111	0.345629	0
Disintegrin and metalloproteinase domain-containing protein 22	ADAM22	43	43	323.31	1.38215	8.95001	0.1702	0
Apolipoprotein C-III	APOC3	2	2	166.13	2.22966	8.94913	0.0662649	0
Keratin, type I cytoskeletal 18	KRT18	32	31	223.33	0.0284786	8.94496	0.985575	0
OX-2 membrane glycoprotein	CD200	9	9	323.31	2.14539	8.94087	0.0662649	0
3-ketoacyl-CoA thiolase, mitochondrial	ACAA2	28	28	323.31	1.37993	8.94026	0.240154	0
Neurexin-2	NRXN2	56	52	323.31	1.47588	8.93863	0.169772	0
UTP--glucose-1-phosphate uridylyltransferase	UGP2	33	33	315.77	0.388558	8.93738	0.740782	0
Proteasome subunit beta type-1	PSMB1	13	13	147.61	1.50258	8.93346	0.200889	0
Receptor expression-enhancing protein 5	REEP5	23	23	133.82	1.63193	8.93175	0.166633	0
V-type proton ATPase subunit d 1	ATP6V0D1	17	17	266.9	1.70958	8.93082	0.118923	0
DBH-like monooxygenase protein 1	MOXD1	24	24	181.38	-0.966601	8.92734	0.346766	0
Tyrosine-protein kinase receptor;Insulin-like growth factor 1 receptor;Insulin-like growth factor 1 receptor alpha chain;Insulin-like growth factor 1 receptor beta chain	IGF1R	44	44	310.03	0.323223	8.92708	0.757508	0
Cytosolic non-specific dipeptidase	CNDP2	33	33	323.31	0.837053	8.9248	0.438716	0
Laminin subunit gamma-1	LAMC1	54	54	323.31	-0.271342	8.92467	0.802303	0
Transitional endoplasmic reticulum ATPase	VCP	48	48	323.31	0.74289	8.92425	0.465501	0
Netrin-G1	NTNG1	24	24	279.7	1.76188	8.92281	0.131857	0
Enoyl-CoA delta isomerase 1, mitochondrial	ECI1;DCI	11	11	41.315	2.01364	8.9219	0.0880339	0
Myelin protein zero-like protein 1	MPZL1	5	2	13.753	2.34507	8.91892	0.0376555	0.05
Histone H4	HIST1H4A	12	12	85.662	-0.15132	8.9174	0.903079	0
Proteasome subunit alpha type-7	PSMA7	23	23	119.68	0.597712	8.91421	0.564222	0
Lysosomal alpha-mannosidase;Lysosomal alpha-mannosidase A peptide;Lysosomal alpha-mannosidase B peptide;Lysosomal alpha-mannosidase C peptide;Lysosomal alpha-mannosidase D peptide;Lysosomal alpha-mannosidase E peptide	MAN2B1	33	33	307.54	0.930018	8.91209	0.440842	0
Dynamin-like 120 kDa protein, mitochondrial;Dynamin-like 120 kDa protein, form S1	OPA1	65	65	323.31	-0.159586	8.90984	0.896696	0
Ras-related protein Rab-1A	RAB1A	20	20	79.55	1.53159	8.90798	0.181914	0
Metallo-beta-lactamase domain-containing protein 2	MBLAC2	20	20	172.95	2.68183	8.90795	0.0287593	0.05
Nicotinate-nucleotide pyrophosphorylase [carboxylating]	QPRT	9	9	77.971	0.469262	8.90621	0.676161	0
Neuroligin-4, Y-linked	NLGN4Y	32	28	323.31	0.710638	8.90451	0.514885	0
N-sulphoglucosamine sulphohydrolase	SGSH	21	21	208.1	0.626255	8.8999	0.561433	0
Lysosome membrane protein 2	SCARB2	20	20	323.31	0.492503	8.89292	0.648513	0
Beta-hexosaminidase;Beta-hexosaminidase subunit alpha	HEXA	22	22	260.35	2.26172	8.89253	0.0535612	0
DnaJ homolog subfamily A member 1	DNAJA1	26	26	243.4	-1.55822	8.89228	0.144322	0
Plectin	PLEC	276	276	323.31	-0.37874	8.89197	0.750113	0
Heat shock protein HSP 90-beta	HSP90AB1	55	34	323.31	0.848452	8.89063	0.428364	0
Thioredoxin reductase 1, cytoplasmic	TXNRD1	32	32	323.31	1.1639	8.88941	0.326254	0
Heme oxygenase 2	HMOX2	31	31	323.31	1.00103	8.88626	0.323268	0
Arylsulfatase B	ARSB	20	20	135.16	1.59717	8.88589	0.124791	0
V-type proton ATPase subunit E 1	ATP6V1E1	17	17	111.83	0.320082	8.88572	0.766238	0
Protein dispatched homolog 2	DISP2	33	33	323.31	0.713558	8.88409	0.52222	0
FXYD domain-containing ion transport regulator 7	FXYD7	4	4	21.964	2.02465	8.88263	0.0769959	0
Dihydropyrimidinase-related protein 4	DPYSL4	41	41	323.31	0.86249	8.88179	0.416524	0
Thrombospondin type-1 domain-containing protein 7A	THSD7A	49	49	323.31	0.93051	8.87807	0.385121	0
Tetraspanin;Tetraspanin-18	TSPAN18	5	5	92.758	1.42719	8.87793	0.266228	0
Diablo homolog, mitochondrial	DIABLO	14	14	272.82	0.848056	8.87699	0.394212	0
Vesicular glutamate transporter 2	SLC17A6	24	24	323.31	2.13488	8.87671	0.0600088	0
Ras-related protein Rab-5C	RAB5C	13	13	151.11	-0.294864	8.87667	0.781357	0
Interleukin-1 receptor accessory protein	IL1RAP	28	28	204.31	-1.23921	8.87656	0.225803	0
Apoptosis regulator BAX	BAX	14	14	150.25	0.584207	8.87589	0.599582	0
Ephrin-B2	EFNB2	15	15	160.64	-0.271715	8.87519	0.802303	0
Syntaxin-12	STX12	16	16	323.31	1.11733	8.87455	0.264785	0
MAM domain-containing glycosylphosphatidylinositol anchor protein 2	MDGA2	43	43	323.31	3.673	8.8734	0.00717564	0.01
Transaldolase	TALDO1	23	23	93.131	1.24202	8.87172	0.273107	0
Talin-1	TLN1	123	123	323.31	-0.864223	8.8707	0.422893	0
Peptidyl-prolyl cis-trans isomerase FKBP9	FKBP9	24	23	90.458	0.186929	8.86677	0.881006	0
ADP/ATP translocase 3;ADP/ATP translocase 3, N-terminally processed	SLC25A6	24	24	61.27	-0.854664	8.86526	0.394212	0
MAGUK p55 subfamily member 2	MPP2	42	42	323.31	0.318309	8.85845	0.765137	0
Reticulon-4 receptor-like 2	RTN4RL2	18	18	313.82	0.377167	8.85328	0.728367	0
CD151 antigen;Tetraspanin	CD151	7	7	17.109	0.459993	8.85099	0.725593	0
Single-stranded DNA-binding protein, mitochondrial	SSBP1	11	11	99.999	0.801482	8.84856	0.478233	0
Importin subunit beta-1	KPNB1	37	37	311	0.295994	8.84776	0.786618	0
Teneurin-3	TENM3	73	66	323.31	0.214436	8.8476	0.847618	0
DnaJ homolog subfamily B member 11	DNAJB11	16	16	323.31	1.22784	8.84629	0.280413	0
Receptor-type tyrosine-protein phosphatase gamma	PTPRG	33	33	323.31	1.19088	8.84456	0.258261	0
Monocarboxylate transporter 1	SLC16A1	12	12	198.34	-1.09756	8.83971	0.281716	0
Endoplasmic reticulum resident protein 44	ERP44	18	18	265.53	0.246404	8.83658	0.825228	0
Syntaxin-7	STX7	15	15	190.34	0.566339	8.82607	0.591114	0
Protein jagged-2	JAG2	33	33	323.31	0.389158	8.82304	0.728367	0
Membrane-associated progesterone receptor component 2	PGRMC2	13	12	223.9	1.33214	8.82145	0.219446	0
Protein lin-7 homolog A	LIN7A	17	17	116.29	1.00384	8.82035	0.342458	0
Leucine-rich repeat and fibronectin type-III domain-containing protein 5	LRFN5	31	31	323.31	1.63775	8.82024	0.105879	0
Stomatin-like protein 2, mitochondrial	STOML2	23	23	323.31	-0.110468	8.81811	0.928042	0
Immunoglobulin superfamily member 21	IGSF21	12	12	113.35	4.3972	8.81727	0.000542961	0.01
Trophoblast glycoprotein-like	TPBGL	23	23	233.6	2.0547	8.81636	0.0587189	0
Citrate synthase;Citrate synthase, mitochondrial	CS	19	19	195.93	0.984716	8.81584	0.326254	0
Transmembrane emp24 domain-containing protein 10	TMED10	13	13	71.894	1.89207	8.81486	0.107552	0
Layilin	LAYN	19	19	209.98	-0.0618813	8.81252	0.956773	0
Stress-70 protein, mitochondrial	HSPA9	43	43	279.94	-1.21902	8.81238	0.219446	0
Tubulin alpha-1B chain	TUBA1B	39	2	22.575	1.82972	8.81232	0.114499	0
Ezrin	EZR	55	40	308.15	1.32416	8.8097	0.199747	0
Metal transporter CNNM2	CNNM2	40	40	322.83	0.192109	8.8093	0.874937	0
Proteasome subunit beta type-2	PSMB2	20	20	99.487	1.55691	8.80858	0.189921	0
Profilin-2;Profilin	PFN2	9	9	100.67	1.57912	8.80849	0.203749	0
Serine/threonine-protein phosphatase 2A 55 kDa regulatory subunit B alpha isoform	PPP2R2A	27	27	323.31	0.0202015	8.80634	0.988099	0
Ras-related protein Rab-7a	RAB7A	14	14	71.768	1.21608	8.80346	0.255759	0
Guanine nucleotide-binding protein subunit alpha-13	GNA13	27	27	156.21	-0.0232794	8.80084	0.985575	0
Opioid-binding protein/cell adhesion molecule	OPCML	17	13	323.31	4.87795	8.80009	0.000291329	0.01
Glypican-1;Secreted glypican-1	GPC1	24	24	307.87	1.23967	8.8	0.246167	0
Latrophilin-3	ADGRL3;LPHN3	41	41	323.31	1.80869	8.79982	0.103555	0
Plexin-B1	PLXNB1	50	49	323.31	-0.132953	8.79957	0.922064	0
Ankyrin-3	ANK3	123	123	323.31	-0.347482	8.79843	0.748232	0
V-type proton ATPase subunit B, brain isoform	ATP6V1B2	34	34	323.31	0.379924	8.79633	0.726071	0
Calpain small subunit 1	CAPNS1	13	13	86.345	0.892273	8.79566	0.418957	0
Microtubule-associated protein 4	MAP4	53	53	259.93	-1.68253	8.79539	0.104271	0
Connective tissue growth factor	CTGF	22	22	77.387	-0.357639	8.79472	0.759688	0
Voltage-dependent anion-selective channel protein 1	VDAC1	15	15	133.75	1.13256	8.79221	0.316623	0
Vesicle-associated membrane protein-associated protein A	VAPA	20	20	96.153	0.515234	8.79184	0.631235	0
Ras-related protein Rab-6A	RAB6A	16	16	52.562	1.16854	8.7918	0.264785	0
CD99 antigen-like protein 2	CD99L2	8	8	199.91	3.08023	8.79149	0.00878238	0.01
Multifunctional protein ADE2;Phosphoribosylaminoimidazole-succinocarboxamide synthase;Phosphoribosylaminoimidazole carboxylase	PAICS	28	28	226.53	0.256126	8.79101	0.827375	0
Nucleophosmin	NPM1	19	19	225.05	-1.31767	8.78923	0.205074	0
Kin of IRRE-like protein 3	KIRREL3	40	40	323.31	0.385581	8.78712	0.755889	0
Lipid phosphate phosphatase-related protein type 3	LPPR3	24	24	284.86	0.488201	8.78674	0.702408	0
Low-density lipoprotein receptor-related protein 8	LRP8	34	34	323.31	1.48736	8.78654	0.166344	0
Propionyl-CoA carboxylase beta chain, mitochondrial	PCCB	32	32	323.31	0.904549	8.78517	0.371495	0
Endoglin	ENG	21	21	323.31	0.0997479	8.78475	0.949097	0
Reticulon-1;Reticulon	RTN1	8	4	24.351	2.02338	8.7846	0.0768103	0
Collagen alpha-2(I) chain	COL1A2	21	21	125.84	3.5631	8.78396	0.00959385	0.01
Cytochrome b-c1 complex subunit Rieske, mitochondrial;Cytochrome b-c1 complex subunit 11;Putative cytochrome b-c1 complex subunit Rieske-like protein 1	UQCRFS1;UQCRFS1P1	13	13	68.04	0.706836	8.78339	0.572057	0
Thioredoxin domain-containing protein 5	TXNDC5	18	18	247.86	0.161296	8.78212	0.907875	0
Golgi apparatus protein 1	GLG1	43	43	323.31	0.314564	8.78127	0.775921	0
F-box only protein 2	FBXO2	13	13	265.54	2.38557	8.77771	0.0296765	0.05
Coronin-1C;Coronin	CORO1C	27	27	267.28	0.83634	8.77693	0.408345	0
Cytochrome c oxidase subunit 5B, mitochondrial	COX5B	8	8	44.33	1.49536	8.77617	0.202182	0
Neuronal growth regulator 1	NEGR1	17	17	323.31	0.123551	8.77363	0.91918	0
Fascin	FSCN1	33	33	317.44	0.0826228	8.77229	0.944783	0
Heat shock 70 kDa protein 4	HSPA4	54	54	305.59	0.12693	8.77096	0.917475	0
F-actin-capping protein subunit alpha-1	CAPZA1	16	16	122.24	0.723437	8.76475	0.480079	0
Histidine--tRNA ligase, cytoplasmic	HARS	46	46	291.71	1.28136	8.76394	0.304686	0
3-hydroxyacyl-CoA dehydrogenase type-2	HSD17B10	13	13	205.96	0.0833504	8.75892	0.950068	0
Ephrin-B1	EFNB1	13	11	307.66	-0.0671184	8.75784	0.955518	0
Visinin-like protein 1	VSNL1	20	20	111.62	1.67494	8.75488	0.114499	0
Protein tweety homolog 3	TTYH3	13	13	176.91	1.17402	8.75354	0.244364	0
Histone H2B;Histone H2B type 1-L;Histone H2B type 1-M;Histone H2B type 1-N;Histone H2B type 1-H;Histone H2B type 2-F;Histone H2B type 1-C/E/F/G/I;Histone H2B type 1-D;Histone H2B type F-S;Histone H2B type 1-K	HIST1H2BN;HIST1H2BL;HIST1H2BM;HIST1H2BH;HIST2H2BF;HIST1H2BC;HIST1H2BD;H2BFS;HIST1H2BK	10	10	40.903	-0.575391	8.75168	0.614507	0
Vesicle-trafficking protein SEC22b	SEC22B	14	14	131.5	1.28034	8.75029	0.218513	0
Heat shock protein beta-1	HSPB1	16	16	207.92	-0.50104	8.74941	0.685816	0
Serine/threonine-protein phosphatase 2A 65 kDa regulatory subunit A alpha isoform	PPP2R1A	37	37	323.31	0.356386	8.74868	0.744229	0
Adipocyte plasma membrane-associated protein	APMAP	27	27	323.31	1.22336	8.74752	0.222273	0
Cathepsin D;Cathepsin D light chain;Cathepsin D heavy chain	CTSD	17	17	65.453	1.53664	8.74695	0.188813	0
Teneurin-4	TENM4	74	74	323.31	0.770231	8.74642	0.472466	0
Protocadherin-16	DCHS1	93	93	323.31	0.288112	8.74356	0.802303	0
Protein Dos	DOS	33	33	323.31	0.991999	8.73995	0.332077	0
39S ribosomal protein L12, mitochondrial	MRPL12	13	13	46.405	1.1749	8.73935	0.316672	0
NAD-dependent malic enzyme, mitochondrial	ME2	33	33	323.31	1.72866	8.73868	0.104271	0
Adenylate kinase 2, mitochondrial;Adenylate kinase 2, mitochondrial, N-terminally processed;Adenylate kinase 2, mitochondrial	AK2	15	15	80.529	0.50247	8.73695	0.6464	0
Alpha-adducin	ADD1	25	25	116.46	-0.262285	8.7345	0.810221	0
Junctional adhesion molecule C	JAM3	14	14	274.3	0.581177	8.73266	0.593069	0
Epoxide hydrolase 1	EPHX1	30	30	323.31	2.01681	8.73231	0.0673836	0
Protein sidekick-1	SDK1	55	54	323.31	0.358536	8.73056	0.755354	0
Beta-soluble NSF attachment protein	NAPB	19	19	323.31	2.10304	8.73014	0.051451	0
Transmembrane protein 2	TMEM2	49	49	303.36	-0.818909	8.72852	0.415733	0
Junctional adhesion molecule B	JAM2	13	13	127.29	1.48825	8.72422	0.147934	0
Ras-related protein Ral-A	RALA	13	13	100.28	1.12413	8.71635	0.293487	0
Noelin	OLFM1	19	19	133.12	-0.71543	8.71324	0.51395	0
Charged multivesicular body protein 1a	CHMP1A	12	12	26.136	1.87773	8.71101	0.0872778	0
Glutathione synthetase	GSS	34	34	323.31	2.49272	8.71041	0.0547279	0
Anoctamin-6	ANO6	28	28	323.31	-1.70383	8.71	0.104271	0
Matrix metalloproteinase-14	MMP14	25	25	93.115	-0.59938	8.70787	0.581124	0
Calponin-1;Calponin	CNN1	18	18	138.97	0.109039	8.70698	0.952328	0
NADH-cytochrome b5 reductase 3;NADH-cytochrome b5 reductase 3 membrane-bound form;NADH-cytochrome b5 reductase 3 soluble form	CYB5R3	14	14	148.56	1.41129	8.70576	0.170099	0
Cadherin-11	CDH11	24	24	231.52	-0.111839	8.70563	0.925125	0
Tubulin beta-4A chain	TUBB4A	36	9	323.31	1.04109	8.69894	0.304069	0
Paralemmin-1	PALM	21	21	186.29	0.270134	8.69844	0.802303	0
Peripheral plasma membrane protein CASK	CASK	51	51	217.37	0.0521945	8.69462	0.964775	0
Serine/threonine-protein kinase DCLK1	DCLK1	41	41	323.31	0.35107	8.69447	0.74412	0
Transmembrane protein 132A	TMEM132A	33	33	323.31	0.823978	8.6941	0.418957	0
Low-density lipoprotein receptor	LDLR	22	21	304.17	0.574731	8.69339	0.632614	0
Phosphoglycerate kinase 1	PGK1	29	29	260.56	0.891466	8.69307	0.407579	0
Prolyl endopeptidase FAP;Antiplasmin-cleaving enzyme FAP, soluble form	FAP	41	41	323.31	0.64822	8.68787	0.559456	0
Myosin-10	MYH10	120	91	323.31	-0.435146	8.68354	0.743695	0
Seizure 6-like protein 2	SEZ6L2	19	19	226.24	0.943431	8.68184	0.363237	0
Tubulin beta-2A chain	TUBB2A	40	3	47.096	0.279256	8.68179	0.802303	0
Catenin beta-1	CTNNB1	35	31	309.73	0.85594	8.6788	0.394212	0
Tumor necrosis factor receptor superfamily member 16	NGFR	11	11	323.31	0.734671	8.67801	0.514467	0
Netrin-G2	NTNG2	21	21	282.18	1.92458	8.67757	0.0925727	0
Puromycin-sensitive aminopeptidase	NPEPPS	47	47	323.31	1.4234	8.6764	0.160622	0
Protein S100-A11;Protein S100-A11, N-terminally processed	S100A11	7	7	48.896	0.841209	8.67554	0.484842	0
Transmembrane protein 163	TMEM163	11	11	96.212	2.09774	8.67394	0.0657397	0
Proteasome subunit beta type-4	PSMB4	10	10	107.08	0.848108	8.6712	0.483891	0
Synaptic vesicle membrane protein VAT-1 homolog-like	VAT1L	32	32	323.31	2.79667	8.67046	0.0170899	0.02
Latrophilin-1	LPHN1	38	38	323.31	1.34944	8.66967	0.222844	0
Low-density lipoprotein receptor-related protein 1B	LRP1B	101	96	323.31	3.53248	8.66755	0.00400301	0.01
Growth factor receptor-bound protein 2	GRB2	16	16	53.865	0.962918	8.66516	0.363237	0
Protein ITFG3	ITFG3	19	19	323.31	0.294897	8.66389	0.780413	0
Mitogen-activated protein kinase 1	MAPK1	18	18	100.54	-1.20354	8.66318	0.23133	0
Tumor necrosis factor receptor superfamily member 6	FAS	19	19	180.08	-0.601944	8.66214	0.562613	0
Sideroflexin-1	SFXN1	16	15	116.01	0.381808	8.66201	0.725445	0
Quinone oxidoreductase PIG3	TP53I3	13	13	76.684	1.19444	8.6602	0.280413	0
Ras-related protein Rab-10	RAB10	10	9	50.947	-0.457724	8.65816	0.673667	0
Secretory carrier-associated membrane protein 3	SCAMP3	9	9	254.8	0.481133	8.65151	0.676592	0
Amyloid-like protein 2	APLP2	27	27	304.37	3.02504	8.65102	0.0128612	0.02
Ras-related protein Rab-11B;Ras-related protein Rab-11A	RAB11B;RAB11A	13	13	43.666	0.931283	8.64895	0.394212	0
Neuronal migration protein doublecortin	DCX	26	24	306.9	1.15048	8.6487	0.250002	0
Lanosterol synthase	LSS	38	38	323.31	1.47002	8.64835	0.151364	0
MICOS complex subunit MIC60	IMMT	30	30	83.084	0.92572	8.64156	0.367071	0
Sideroflexin-3	SFXN3	20	20	152.2	0.112414	8.64062	0.925125	0
Creatine kinase B-type	CKB	20	20	282.84	1.59498	8.6403	0.127301	0
Solute carrier family 2, facilitated glucose transporter member 1	SLC2A1	9	9	89.55	0.793754	8.63844	0.433407	0
Cysteine--tRNA ligase, cytoplasmic	CARS	42	42	323.31	1.01536	8.63665	0.373647	0
Vesicle-fusing ATPase	NSF	48	48	274	0.48962	8.6362	0.657066	0
Epididymal secretory protein E1	NPC2	10	10	54.143	1.69057	8.63511	0.124424	0
Rho GDP-dissociation inhibitor 1	ARHGDIA	9	9	176.22	1.68392	8.63489	0.110141	0
Neuronal membrane glycoprotein M6-a	GPM6A	11	11	177.73	5.0016	8.63464	0.000291329	0.01
Immunoglobulin superfamily member 8	IGSF8	26	26	314.19	-0.721829	8.63119	0.484629	0
Sushi domain-containing protein 5	SUSD5	11	11	41.525	0.748564	8.62899	0.480079	0
Lysyl oxidase homolog 2	LOXL2	25	25	182.81	-4.44872	8.62658	0.000542961	0.01
Microtubule-associated proteins 1A/1B light chain 3B;Microtubule-associated proteins 1A/1B light chain 3 beta 2	MAP1LC3B;MAP1LC3B2	8	8	30.269	2.06018	8.62494	0.117761	0
Inositol-3-phosphate synthase 1	ISYNA1	24	24	222.22	0.547854	8.62487	0.664135	0
Ly-6/neurotoxin-like protein 1	LYNX1	2	2	15.863	2.48012	8.62351	0.0463925	0.05
Microtubule-associated protein 2	MAP2	74	74	323.31	0.968431	8.6217	0.366165	0
DnaJ homolog subfamily C member 5	DNAJC5	11	11	84.117	1.92871	8.62113	0.068738	0
Synaptotagmin-2	SYT2	33	23	323.31	1.34543	8.61933	0.273864	0
Zinc transporter ZIP14	SLC39A14	5	5	112.46	0.917512	8.61789	0.455319	0
Acetyl-CoA acetyltransferase, mitochondrial	ACAT1	25	25	249.25	2.05031	8.61004	0.055908	0
Acetyl-CoA acetyltransferase, cytosolic	ACAT2	21	21	270.61	1.42454	8.6099	0.265334	0
Hypoxanthine-guanine phosphoribosyltransferase	HPRT1	13	13	51.183	1.49788	8.60704	0.161011	0
Destrin	DSTN	14	10	103.37	0.699372	8.60595	0.53633	0
Astrotactin-1	ASTN1	40	40	323.31	3.04704	8.60584	0.0284892	0.05
Leucine-rich repeat and immunoglobulin-like domain-containing nogo receptor-interacting protein 1	LINGO1	18	18	222.32	1.92986	8.60465	0.0657397	0
Semaphorin-4C	SEMA4C	31	31	259.93	0.53599	8.60139	0.626599	0
V-type proton ATPase subunit C 1	ATP6V1C1	25	25	225.1	1.92457	8.60115	0.0702697	0
Cartilage-associated protein	CRTAP	17	17	93.871	1.68784	8.60073	0.141149	0
Phospholipid-transporting ATPase IB	ATP8A2	30	29	125.76	2.21874	8.60001	0.0587189	0
Reticulon-3	RTN3	9	9	88.376	1.38552	8.59897	0.199011	0
Fibulin-1	FBLN1	21	21	215.34	-4.47988	8.59563	0.00848279	0.01
Protein RUFY3	RUFY3	31	31	218.57	0.549152	8.59471	0.606261	0
Ras-related protein Rab-18	RAB18	15	15	70.367	0.97314	8.5933	0.34623	0
Deoxyribonuclease-1-like 1	DNASE1L1	13	13	58.915	1.13652	8.59132	0.298927	0
Lysosomal Pro-X carboxypeptidase	PRCP	17	17	269.39	1.73645	8.58653	0.100362	0
Proteasome subunit alpha type-3	PSMA3	16	16	67.844	0.960617	8.58356	0.3621	0
Isoform 9 of Tropomyosin alpha-1 chain	TPM1	58	7	90.138	1.65828	8.58187	0.104271	0
Peptidyl-prolyl cis-trans isomerase A;Peptidyl-prolyl cis-trans isomerase A, N-terminally processed;Peptidyl-prolyl cis-trans isomerase	PPIA	16	16	86.352	0.740945	8.57997	0.486089	0
NKG2D ligand 3	ULBP3	13	13	177.03	0.752584	8.57467	0.474106	0
Cullin-associated NEDD8-dissociated protein 1	CAND1	50	50	293.04	0.700577	8.5728	0.4969	0
Myosin regulatory light chain 12A;Myosin regulatory light chain 12B	MYL12A;MYL12B	11	11	148.99	0.683382	8.57241	0.514821	0
Collagen alpha-1(IV) chain;Arresten	COL4A1	6	6	75.533	0.452377	8.56968	0.686021	0
ATP synthase subunit alpha, mitochondrial	ATP5A1	32	32	222.21	-0.32343	8.56926	0.759669	0
DOMON domain-containing protein FRRS1L	FRRS1L	13	13	211.53	2.14361	8.56876	0.0560334	0
Ras-related protein Rap-1b;Ras-related protein Rap-1b-like protein	RAP1B	14	14	117.65	0.697958	8.56759	0.522685	0
Flotillin-2	FLOT2	31	31	181.27	-1.23206	8.56725	0.219446	0
V-type proton ATPase subunit G 1	ATP6V1G1	9	9	180.01	1.4705	8.56716	0.157638	0
Transcription factor A, mitochondrial	TFAM	13	13	40.092	0.919018	8.5592	0.379991	0
Glycerol-3-phosphate dehydrogenase, mitochondrial	GPD2	45	45	242.34	-0.250376	8.55828	0.817325	0
Rho-related GTP-binding protein RhoC	RHOC	14	14	77.352	0.392092	8.55663	0.734975	0
Sodium channel protein type 9 subunit alpha	SCN9A	38	38	249.65	0.822826	8.55426	0.450147	0
Platelet-derived growth factor receptor beta	PDGFRB	25	25	123.89	-1.76388	8.55342	0.114285	0
Stress-induced-phosphoprotein 1	STIP1	47	47	163.92	1.47925	8.55202	0.141149	0
Phospholipid-transporting ATPase IA	ATP8A1	38	38	225.84	1.88771	8.54959	0.0784858	0
Synaptogyrin-3	SYNGR3	5	5	38.934	2.16768	8.54836	0.0563679	0
Ephrin type-A receptor 7	EPHA7	33	28	223.85	-0.161974	8.54544	0.898184	0
PRA1 family protein 2	PRAF2	10	10	48.347	2.24585	8.54312	0.0587189	0
Podocalyxin-like protein 2	PODXL2	10	10	105.57	2.51976	8.53662	0.0250349	0.05
Embigin	EMB	13	13	132.3	0.469642	8.53267	0.676592	0
Integrin alpha-9	ITGA9	32	32	323.31	1.57232	8.52968	0.153961	0
Secernin-1	SCRN1	18	18	116.81	0.386942	8.52759	0.722833	0
Cytochrome c oxidase subunit 5A, mitochondrial	COX5A	9	9	55.777	1.29732	8.52656	0.245182	0
Syntaxin-1A	STX1A	22	18	185.56	0.0709912	8.52653	0.956695	0
Fructosamine-3-kinase	FN3K	16	16	112.38	0.677536	8.52376	0.514467	0
Thioredoxin	TXN	9	9	29.531	1.03977	8.52372	0.309417	0
Acetyl-CoA carboxylase 1;Biotin carboxylase	ACACA	71	71	323.31	2.58429	8.52277	0.051451	0
Desmoglein-2	DSG2	33	33	323.31	-0.522144	8.52195	0.660617	0
Proteasome subunit beta type-5	PSMB5	14	14	122.65	1.30814	8.51623	0.216387	0
Heat shock 70 kDa protein 1B;Heat shock 70 kDa protein 1A	HSPA1B;HSPA1A	39	33	262.49	-0.384193	8.51533	0.723173	0
Lysosome-associated membrane glycoprotein 2	LAMP2	4	4	20.071	1.22576	8.51497	0.235275	0
VWFA and cache domain-containing protein 1	CACHD1	34	34	323.31	-0.108705	8.51272	0.927961	0
Repulsive guidance molecule A	RGMA	12	12	159.29	3.7826	8.51169	0.0021589	0.01
Neuroligin-3	NLGN3	24	19	323.31	2.306	8.51027	0.0415196	0.05
Tubulin-specific chaperone A	TBCA	12	12	95.2	1.63709	8.51012	0.21556	0
Alpha-2-macroglobulin receptor-associated protein	LRPAP1	25	25	184.71	0.531997	8.50993	0.662433	0
Protein NipSnap homolog 1	NIPSNAP1	18	18	54.744	1.30825	8.50945	0.246167	0
Chondroitin sulfate proteoglycan 4	CSPG4	57	57	323.31	0.699841	8.50887	0.552847	0
Neuroligin-4, X-linked	NLGN4X	31	7	153.01	0.79917	8.50822	0.471989	0
Insulin-like growth factor-binding protein 7	IGFBP7	13	13	110.08	2.26765	8.50793	0.0415196	0.05
Plastin-3	PLS3	31	31	208.81	0.659795	8.5061	0.522806	0
Amyloid beta A4 protein;N-APP;Soluble APP-alpha;Soluble APP-beta;C99;Beta-amyloid protein 42;Beta-amyloid protein 40;C83;P3(42);P3(40);C80;Gamma-secretase C-terminal fragment 59;Gamma-secretase C-terminal fragment 57;Gamma-secretase C-terminal fragment 50;C31	APP	23	21	207.75	1.15506	8.50599	0.283442	0
Glypican-2;Secreted glypican-2	GPC2	26	26	309.57	1.32329	8.50528	0.205215	0
Ras-related protein Rab-2B	RAB2B	19	10	89.792	0.134515	8.50353	0.914426	0
Collagen alpha-1(III) chain	COL3A1	20	20	179.93	3.94847	8.50305	0.00187806	0.01
Alpha-N-acetylglucosaminidase;Alpha-N-acetylglucosaminidase 82 kDa form;Alpha-N-acetylglucosaminidase 77 kDa form	NAGLU	27	27	231.46	1.42407	8.50269	0.172031	0
Apoptosis-inducing factor 1, mitochondrial	AIFM1	30	30	192.45	-0.00910159	8.50157	0.995122	0
ATP synthase subunit d, mitochondrial	ATP5H	12	12	33.974	1.34206	8.50079	0.260898	0
Heterogeneous nuclear ribonucleoprotein H;Heterogeneous nuclear ribonucleoprotein H, N-terminally processed	HNRNPH1	14	14	274.14	-0.574623	8.494	0.5915	0
ATP synthase F(0) complex subunit B1, mitochondrial	ATP5F1	13	13	106.73	1.56552	8.49347	0.147117	0
Protocadherin-9	PCDH9	33	33	216.37	0.942551	8.49332	0.34623	0
Tropomyosin 1 (Alpha), isoform CRA_m	TPM1	53	8	121.42	1.10731	8.49265	0.279241	0
Synaptic vesicle glycoprotein 2B	SV2B	15	14	126.24	1.39429	8.49133	0.207665	0
1-phosphatidylinositol 4,5-bisphosphate phosphodiesterase beta-1;Phosphoinositide phospholipase C	PLCB1	42	42	289.59	1.69207	8.48924	0.189686	0
Arylsulfatase A;Arylsulfatase A component B;Arylsulfatase A component C	ARSA	13	13	251.21	1.50984	8.48599	0.154726	0
G protein-regulated inducer of neurite outgrowth 1	GPRIN1	43	43	132.5	-0.906821	8.48491	0.433843	0
Small integral membrane protein 18	SMIM18	3	3	9.4529	2.90022	8.48164	0.0102136	0.02
Cystatin-B	CSTB	6	6	88.407	1.6888	8.48157	0.10556	0
Disintegrin and metalloproteinase domain-containing protein 9	ADAM9	28	28	172.56	-0.6711	8.47959	0.51701	0
Catenin alpha-2	CTNNA2	42	42	193.93	-1.9644	8.47948	0.0657397	0
Protein FAM171A1	FAM171A1	26	25	308.16	0.213189	8.47718	0.86124	0
Pyruvate carboxylase, mitochondrial	PC	42	42	323.31	2.65009	8.47647	0.0359985	0.05
Cadherin-4	CDH4	16	14	100.79	-0.345669	8.47554	0.755889	0
Transgelin-3	TAGLN3	21	20	63.012	1.60362	8.4748	0.121815	0
RGM domain family member B	RGMB	11	11	125.21	2.33787	8.47389	0.0363565	0.05
Serine protease HTRA1	HTRA1	18	18	143.42	-0.382004	8.47279	0.745262	0
ADP-ribosylation factor-like protein 6-interacting protein 1	ARL6IP1	5	5	31.809	1.07692	8.4727	0.293517	0
Peroxidasin homolog	PXDN	28	28	258.65	-0.0937033	8.4707	0.940763	0
Importin-5	IPO5	36	36	197.47	-0.677199	8.46932	0.51395	0
Farnesyl pyrophosphate synthase	FDPS	10	10	103.87	2.25801	8.46923	0.0415196	0.05
Nicastrin	NCSTN	10	10	77.851	-0.662708	8.46736	0.522806	0
cAMP-dependent protein kinase type II-alpha regulatory subunit	PRKAR2A	25	25	209.87	0.900833	8.46489	0.391283	0
Xaa-Pro dipeptidase	PEPD	26	26	291.81	1.30232	8.46317	0.217844	0
Alpha-soluble NSF attachment protein	NAPA	19	16	113.13	0.516468	8.46301	0.637813	0
Signal transducer and activator of transcription 1-alpha/beta;Signal transducer and activator of transcription	STAT1	31	31	200.28	-2.21997	8.4609	0.0415196	0.05
Dipeptidyl peptidase 3	DPP3	34	34	323.31	1.19851	8.46003	0.283513	0
Caldesmon	CALD1	80	2	27.353	-0.336617	8.45752	0.780922	0
Histone H2A type 1-J;Histone H2A type 1-H;Histone H2A.J;Histone H2A type 1-D;Histone H2A type 1;Histone H2A;Histone H2A type 2-C;Histone H2A type 2-A;Histone H2AX	HIST1H2AJ;HIST1H2AH;H2AFJ;HIST1H2AD;HIST1H2AG;HIST2H2AC;HIST2H2AA3;H2AFX	7	7	51.541	0.408019	8.45699	0.755889	0
Ly6/PLAUR domain-containing protein 1	LYPD1	6	6	215.43	2.0088	8.45629	0.0657397	0
Low-density lipoprotein receptor-related protein 2	LRP2	72	72	265.27	-3.47734	8.45536	0.0117018	0.02
Protein ERGIC-53	LMAN1	15	15	224	1.00764	8.45422	0.324056	0
Glypican-6;Secreted glypican-6	GPC6	18	16	106.01	-0.30264	8.45422	0.775921	0
Cadherin-6	CDH6	25	25	113.45	-0.483115	8.45404	0.673667	0
Proteasome subunit alpha type-4;Proteasome subunit alpha type;Proteasome subunit beta type	PSMA4	14	14	51.739	0.608109	8.45277	0.593069	0
Retinol dehydrogenase 11	RDH11	12	12	96.138	0.786494	8.45229	0.440842	0
Glypican-4;Secreted glypican-4	GPC4	18	18	117.31	0.535174	8.45036	0.648513	0
2,3-cyclic-nucleotide 3-phosphodiesterase	CNP	28	28	217.07	-0.0450062	8.44999	0.967738	0
Platelet-activating factor acetylhydrolase IB subunit gamma	PAFAH1B3	12	12	65.344	0.874021	8.44988	0.403256	0
Heat shock protein 105 kDa	HSPH1	40	36	323.31	0.390477	8.44864	0.722833	0
Tyrosine-protein phosphatase non-receptor type 1;Tyrosine-protein phosphatase non-receptor type	PTPN1	26	26	323.31	0.839183	8.44773	0.409796	0
Ras-related protein Rab-21	RAB21	9	9	100.72	0.664175	8.44713	0.527544	0
Methylcrotonoyl-CoA carboxylase subunit alpha, mitochondrial	MCCC1	29	29	323.31	0.759885	8.44663	0.514186	0
Ras-related protein Rab-13	RAB13	10	9	28.904	0.0613248	8.44581	0.958057	0
Titin	TTN	5	5	3.4604	4.05154	8.44577	0.00138554	0.01
N-acetyl-D-glucosamine kinase	NAGK	20	20	192.85	0.98699	8.44512	0.326336	0
Heat shock 70 kDa protein 12A	HSPA12A	36	36	230.09	-0.409578	8.44301	0.733261	0
Platelet-activating factor acetylhydrolase IB subunit alpha	PAFAH1B1	25	25	235.19	0.936852	8.44099	0.369931	0
Epithelial discoidin domain-containing receptor 1	DDR1	26	26	197.8	0.193135	8.44011	0.865258	0
Procollagen-lysine,2-oxoglutarate 5-dioxygenase 3	PLOD3	38	38	171.26	1.10418	8.43992	0.294729	0
Sodium/calcium exchanger 2	SLC8A2	20	20	155.8	0.684545	8.4399	0.547839	0
Disintegrin and metalloproteinase domain-containing protein 23	ADAM23	24	24	279.65	2.1209	8.43941	0.051451	0
OCIA domain-containing protein 1	OCIAD1	13	13	57.437	0.489251	8.43597	0.668081	0
CUB and sushi domain-containing protein 2	CSMD2	59	59	228.43	4.07536	8.43426	0.00106591	0.01
Nucleobindin-2;Nesfatin-1	NUCB2	21	20	136.81	0.623651	8.42947	0.548737	0
Peptidyl-prolyl cis-trans isomerase FKBP2;Peptidyl-prolyl cis-trans isomerase	FKBP2	9	9	55.476	2.23347	8.42667	0.048266	0.05
Ubiquitin-conjugating enzyme E2 N;Putative ubiquitin-conjugating enzyme E2 N-like	UBE2N;UBE2NL	10	10	85.546	1.55561	8.42395	0.15763	0
Epithelial cell adhesion molecule	EPCAM	11	11	86.599	0.30056	8.42313	0.802303	0
Protein phosphatase methylesterase 1	PPME1	14	14	153.58	-1.23197	8.42263	0.272023	0
Protein FAM162A	FAM162A	10	10	86.417	1.58342	8.42003	0.127664	0
Glyoxalase domain-containing protein 4	GLOD4	17	17	58.107	1.23656	8.41885	0.219446	0
Glutamate receptor ionotropic, kainate 3	GRIK3	23	23	203.23	3.35746	8.41866	0.00852645	0.01
LanC-like protein 1	LANCL1	12	12	36.242	-1.31891	8.41842	0.191891	0
Serine/threonine-protein kinase PAK 2;PAK-2p27;PAK-2p34	PAK2	28	28	210.78	1.32364	8.41629	0.203704	0
Sodium channel protein type 3 subunit alpha	SCN3A	33	27	247.46	0.981304	8.4138	0.342054	0
Aconitate hydratase, mitochondrial	ACO2	32	32	276.99	0.930651	8.41327	0.376122	0
Mesencephalic astrocyte-derived neurotrophic factor	MANF	18	18	62.128	1.00623	8.41025	0.316672	0
Gamma-synuclein	SNCG	13	13	116.2	2.96287	8.40944	0.0156541	0.02
Desmocollin-1	DSC1	6	5	37.368	-1.42532	8.40916	0.191461	0
Radixin	RDX	53	33	224.48	1.47117	8.40861	0.219446	0
Catenin delta-2	CTNND2	32	32	163.73	-0.488796	8.40831	0.67483	0
AP-1 complex subunit gamma-1	AP1G1	29	29	155.77	1.02217	8.40545	0.377303	0
Ephrin-B3	EFNB3	17	17	150.01	2.07467	8.40485	0.0567871	0
Calretinin	CALB2	27	27	178.08	0.166016	8.40454	0.915411	0
Palladin	PALLD	37	37	323.31	-0.323215	8.40405	0.780922	0
Proto-oncogene tyrosine-protein kinase receptor Ret;Soluble RET kinase fragment;Extracellular cell-membrane anchored RET cadherin 120 kDa fragment	RET	27	27	238.58	1.83944	8.40285	0.0884017	0
Urokinase plasminogen activator surface receptor	PLAUR	11	11	162.3	-1.1391	8.40189	0.344137	0
Protein canopy homolog 3	CNPY3	14	14	232.94	0.853731	8.39804	0.394212	0
Purine nucleoside phosphorylase	PNP	12	12	85.716	0.0688002	8.39779	0.955279	0
Anthrax toxin receptor 2	ANTXR2	19	19	149.18	-2.13155	8.39504	0.0606443	0
Sodium/hydrogen exchanger 1	SLC9A1	15	15	123.09	0.856542	8.39388	0.408345	0
Contactin-associated protein-like 5	CNTNAP5	27	27	299.52	1.39608	8.39323	0.165814	0
Succinyl-CoA:3-ketoacid coenzyme A transferase 1, mitochondrial	OXCT1	24	24	323.31	1.08407	8.39224	0.283513	0
Frizzled-7	FZD7	13	13	51.522	-0.862747	8.39162	0.387709	0
Very low-density lipoprotein receptor	VLDLR	25	25	129.51	0.759327	8.39131	0.472466	0
Glutathione S-transferase omega-1	GSTO1	16	16	57.495	1.04369	8.39097	0.316672	0
Microtubule-associated protein 6	MAP6	29	29	263.65	-0.300109	8.39088	0.81304	0
Claudin-6	CLDN6	7	7	21.487	0.859848	8.38502	0.427625	0
Protein canopy homolog 2	CNPY2	17	17	105.18	0.823624	8.38387	0.457681	0
Trans-Golgi network integral membrane protein 2	TGOLN2	30	30	298.65	0.958683	8.38385	0.351896	0
Reversion-inducing cysteine-rich protein with Kazal motifs	RECK	26	26	123.58	-0.563958	8.38257	0.592671	0
Isochorismatase domain-containing protein 2, mitochondrial	ISOC2	7	7	54.43	2.32673	8.37827	0.0560334	0
Proteasome subunit beta type-3	PSMB3	12	12	51.92	1.12331	8.37785	0.394212	0
Protein NDRG4	NDRG4	11	11	117.92	2.85478	8.3772	0.0122534	0.02
Tissue alpha-L-fucosidase	FUCA1	13	13	56.67	1.31319	8.37683	0.219446	0
Ras-related protein Rab-3A	RAB3A	8	7	64.912	0.539553	8.37607	0.609821	0
Calponin-3;Calponin	CNN3	12	11	77.841	-0.957809	8.37601	0.407282	0
Receptor-type tyrosine-protein phosphatase eta	PTPRJ	22	22	141.3	-0.417174	8.37561	0.733599	0
Dynactin subunit 2	DCTN2	24	24	180.96	2.54228	8.37524	0.0283679	0.05
Alkaline phosphatase, tissue-nonspecific isozyme	ALPL	22	22	280.12	0.3945	8.37345	0.721106	0
Src substrate cortactin	CTTN	30	30	193.51	0.631611	8.37326	0.559456	0
E3 ubiquitin-protein ligase HUWE1	HUWE1	99	99	323.31	1.7201	8.3713	0.118717	0
Protocadherin-17	PCDH17	34	34	260.07	3.01121	8.37006	0.00852645	0.01
Guanine nucleotide-binding protein G(I)/G(S)/G(T) subunit beta-2	GNB2	13	6	203.56	1.59054	8.36958	0.151364	0
Beta-glucuronidase	GUSB	20	20	107.56	0.798191	8.36745	0.472466	0
Clathrin coat assembly protein AP180	SNAP91	16	16	82.533	1.01845	8.3668	0.351896	0
Sodium channel subunit beta-3	SCN3B	5	5	54.22	1.89101	8.36611	0.0769959	0
V-type proton ATPase subunit H	ATP6V1H	19	19	163.86	0.690591	8.36322	0.511888	0
Leucine-rich repeat-containing protein 47	LRRC47	30	30	198.02	-0.579531	8.36303	0.604532	0
Proto-oncogene tyrosine-protein kinase Src	SRC	20	20	126.93	-1.24358	8.36293	0.216387	0
Inactive dipeptidyl peptidase 10	DPP10	31	31	165.25	2.46797	8.36146	0.0415196	0.05
Melanotransferrin	MFI2	32	32	307.8	2.90237	8.36017	0.024078	0.05
Proteasome subunit beta type-7;Proteasome subunit beta type	PSMB7	8	8	39.896	0.865722	8.3587	0.394212	0
Annexin	ANXA6	67	5	232.08	1.28152	8.3572	0.326254	0
Podocalyxin	PODXL	6	6	28.372	-0.207438	8.35558	0.889969	0
Disintegrin and metalloproteinase domain-containing protein 11	ADAM11	20	20	240.67	0.801974	8.35541	0.433407	0
Ras-related protein Rab-35	RAB35	9	9	56.472	1.03776	8.35513	0.316672	0
Integrin alpha-3;Integrin alpha-3 heavy chain;Integrin alpha-3 light chain	ITGA3	41	4	45.157	3.04593	8.35363	0.0167765	0.02
Transgelin	TAGLN	20	19	51.875	-0.359885	8.35319	0.756589	0
Integrin alpha-4	ITGA4	22	22	105.48	-1.11014	8.35095	0.415733	0
Prefoldin subunit 1	PFDN1	9	9	55.754	1.45407	8.35076	0.216387	0
Secretogranin-2;Secretoneurin;Manserin	SCG2	18	18	57.334	3.45688	8.34737	0.00660927	0.01
Superoxide dismutase [Cu-Zn]	SOD1	12	12	323.31	0.961535	8.347	0.364088	0
Netrin receptor UNC5C	UNC5C	22	22	142.48	-2.8366	8.34439	0.0183404	0.02
Oligoribonuclease, mitochondrial	REXO2	10	10	105.31	0.896433	8.34351	0.394212	0
Collagen triple helix repeat-containing protein 1	CTHRC1	6	6	13.259	0.50828	8.34328	0.661584	0
Translin	TSN	15	15	94.553	1.45679	8.34031	0.154407	0
Hydroxyacylglutathione hydrolase, mitochondrial	HAGH	10	10	20.686	2.62003	8.33891	0.0170899	0.02
UPF0577 protein KIAA1324-like	KIAA1324L	23	23	122.75	-0.404181	8.33846	0.714624	0
Beta-adducin	ADD2	20	18	98.855	-0.555792	8.33538	0.599036	0
Leucine-rich repeat and fibronectin type III domain-containing protein 1	LRFN1	21	20	174.37	0.739424	8.33432	0.467159	0
Sortilin	SORT1	19	19	151.53	0.450115	8.33423	0.684852	0
Protein ELFN1	ELFN1	22	22	197.33	1.33744	8.33238	0.212535	0
NADP-dependent malic enzyme	ME1	29	29	323.31	0.698167	8.33111	0.51395	0
Sodium channel protein type 7 subunit alpha	SCN7A	27	27	192.75	1.75379	8.32874	0.114285	0
Casein kinase II subunit alpha;Casein kinase II subunit alpha 3	CSNK2A1;CSNK2A3	16	16	129.32	1.04621	8.32133	0.33904	0
F-actin-capping protein subunit alpha-2	CAPZA2	12	9	139.79	1.52904	8.32074	0.130725	0
Ras-related C3 botulinum toxin substrate 3	RAC3	12	5	33.186	0.690926	8.31774	0.522916	0
Calcium-binding mitochondrial carrier protein Aralar2	SLC25A13	23	23	137.06	-0.0530074	8.31569	0.964775	0
Peroxiredoxin-5, mitochondrial	PRDX5	12	12	126.29	-1.23823	8.31158	0.240154	0
Adenylyl cyclase-associated protein 2;Adenylyl cyclase-associated protein	CAP2	20	19	167.88	0.113028	8.31142	0.925125	0
Regulator of microtubule dynamics protein 1	RMDN1	19	19	74.27	1.66299	8.31088	0.109109	0
Protein lin-7 homolog C	LIN7C	10	6	23.832	1.65629	8.31025	0.127979	0
Gamma-glutamyltransferase 7;Gamma-glutamyltransferase 7 heavy chain;Gamma-glutamyltransferase 7 light chain	GGT7	18	18	222.31	1.68829	8.30764	0.104273	0
VPS10 domain-containing receptor SorCS3	SORCS3	26	26	170.03	2.01158	8.30726	0.0784858	0
Transmembrane protein 65	TMEM65	11	11	109.12	-0.0279892	8.30357	0.985575	0
Glutathione peroxidase 1	GPX1	10	10	20.76	0.369037	8.30236	0.757508	0
Dolichyl-diphosphooligosaccharide--protein glycosyltransferase subunit 1	RPN1	35	35	241.68	-1.04912	8.30139	0.295114	0
RuvB-like 2	RUVBL2	24	24	124.15	-1.27979	8.30073	0.207287	0
Hippocalcin-like protein 1	HPCAL1	17	8	106.35	1.04842	8.30044	0.328182	0
Desmoplakin	DSP	121	121	323.31	-3.30248	8.29945	0.00660927	0.01
Protocadherin-7	PCDH7	28	7	60.527	-0.665412	8.29891	0.53444	0
MICOS complex subunit MIC19	CHCHD3	13	13	33.392	0.840627	8.29736	0.428364	0
Isocitrate dehydrogenase [NADP], mitochondrial	IDH2	18	16	75.738	0.499934	8.29426	0.661584	0
T-complex protein 1 subunit alpha	TCP1	26	26	66.729	-0.747509	8.29368	0.497481	0
Neutral amino acid transporter B(0);Amino acid transporter	SLC1A5	15	15	104.59	0.12833	8.2935	0.923173	0
Glucosamine-6-phosphate isomerase 1;Glucosamine-6-phosphate isomerase	GNPDA1	12	12	50.889	-0.103073	8.29246	0.932599	0
B-cell receptor-associated protein 31	BCAP31	13	13	48.353	0.389093	8.29182	0.726387	0
Clusterin;Clusterin beta chain;Clusterin alpha chain;Clusterin	CLU	12	12	70.298	0.436104	8.29127	0.748163	0
Adenosylhomocysteinase	AHCY	19	19	66.642	0.00843702	8.28799	0.99587	0
Charged multivesicular body protein 6	CHMP6	7	7	101.75	1.15644	8.2877	0.27026	0
Solute carrier family 35 member F6	SLC35F6	3	3	38.522	-0.396659	8.28654	0.733261	0
G-protein coupled receptor 56;GPR56 N-terminal fragment;GPR56 C-terminal fragment	GPR56;ADGRG1	10	10	156.93	2.04512	8.28648	0.0685088	0
Stathmin;Stathmin-2	STMN2	17	9	26.272	2.62091	8.28476	0.0183404	0.02
Hephaestin	HEPH	23	23	158.75	2.57769	8.28356	0.0415196	0.05
Ras-related protein Rab-1B	RAB1B	15	6	25.422	0.977681	8.28241	0.369931	0
Alpha-actinin-4	ACTN4	114	2	39.643	0.620724	8.28238	0.611895	0
Secretogranin-3	SCG3	13	13	35.216	3.45078	8.28226	0.00717564	0.01
Peptidyl-prolyl cis-trans isomerase FKBP1A;Peptidyl-prolyl cis-trans isomerase	FKBP1A	7	7	53.084	1.95887	8.28213	0.0860437	0
Mitochondrial import inner membrane translocase subunit TIM50	TIMM50	14	14	161.52	-0.42185	8.28146	0.714624	0
Endonuclease domain-containing 1 protein	ENDOD1	12	12	89.568	-0.674293	8.28102	0.537676	0
Cytosolic acyl coenzyme A thioester hydrolase	ACOT7	23	23	119.08	1.19204	8.28088	0.255759	0
Protein FAM171B	FAM171B	20	20	176.32	1.11813	8.28073	0.305949	0
Guanine nucleotide-binding protein G(i) subunit alpha-1	GNAI1	24	10	212.71	1.27984	8.28046	0.203704	0
E3 ubiquitin-protein ligase UBR4	UBR4	87	87	240.25	1.30857	8.28039	0.218513	0
Ubiquitin carboxyl-terminal hydrolase 5	USP5	35	35	309.26	0.213237	8.27959	0.863584	0
Membrane cofactor protein	CD46	8	8	66.692	0.461473	8.27846	0.689545	0
LanC-like protein 2	LANCL2	17	17	116.99	0.37718	8.27788	0.733261	0
Cadherin-1;E-Cad/CTF1;E-Cad/CTF2;E-Cad/CTF3	CDH1	13	13	142.43	1.44691	8.27782	0.339485	0
Acyl-protein thioesterase 2	LYPLA2	9	9	41.338	-0.0339493	8.27457	0.978891	0
ATP synthase subunit e, mitochondrial	ATP5I	5	5	42.247	2.00596	8.27305	0.10287	0
Receptor protein-tyrosine kinase;Ephrin type-A receptor 5	EPHA5	22	19	99.429	2.2007	8.2721	0.0838087	0
Caspase-3;Caspase-3 subunit p17;Caspase-3 subunit p12	CASP3	12	12	112.86	2.24103	8.27185	0.0415196	0.05
Vesicular integral-membrane protein VIP36	LMAN2	11	11	68.745	0.80827	8.2718	0.438892	0
60S ribosomal protein L11	RPL11	9	9	32.503	0.200373	8.27111	0.865852	0
Protocadherin-10	PCDH10	22	22	176.63	-0.452983	8.26967	0.725445	0
5-nucleotidase domain-containing protein 1	NT5DC1	17	17	67.701	-1.29035	8.2682	0.266848	0
Nidogen-1	NID1	13	12	56.688	-3.0572	8.2682	0.0163267	0.02
Synaptogyrin-1	SYNGR1	3	3	26.226	2.56943	8.26777	0.0305485	0.05
Actin-related protein 3	ACTR3	20	20	159.48	0.821021	8.26735	0.413016	0
ERO1-like protein alpha	ERO1L	25	25	323.31	2.12441	8.26707	0.0652582	0
Cytoskeleton-associated protein 4	CKAP4	25	25	216.37	0.789203	8.26342	0.522806	0
Tumor necrosis factor receptor superfamily member 10C	TNFRSF10C	7	7	42.075	-1.42599	8.26247	0.164087	0
Early endosome antigen 1	EEA1	69	69	323.31	-1.853	8.26123	0.10556	0
Transmembrane emp24 domain-containing protein 9	TMED9	10	10	106.77	1.05669	8.26076	0.330901	0
Guanine nucleotide-binding protein G(q) subunit alpha	GNAQ	19	17	102.74	0.966532	8.25945	0.345685	0
Proline-rich transmembrane protein 2	PRRT2	13	13	125.2	0.963308	8.25942	0.351896	0
Proteasome subunit alpha type-5	PSMA5	7	7	51.51	0.247434	8.25933	0.839972	0
Leucine-rich repeat and fibronectin type-III domain-containing protein 3	LRFN3	19	18	253.79	1.54625	8.25887	0.127301	0
T-complex protein 1 subunit gamma	CCT3	28	28	95.716	-0.759055	8.25675	0.503777	0
Haloacid dehalogenase-like hydrolase domain-containing protein 3	HDHD3	12	12	51.717	1.55874	8.25612	0.189921	0
Solute carrier family 22 member 17	SLC22A17	10	10	85.32	2.85852	8.25325	0.0128612	0.02
Perilipin-3	PLIN3	21	21	151.64	0.768299	8.25312	0.460656	0
Sodium-coupled neutral amino acid transporter 2	SLC38A2	4	4	164.85	0.327179	8.25211	0.778771	0
Ras-related protein Rab-5B	RAB5B	12	8	55.979	0.294144	8.25188	0.787215	0
Plexin-C1	PLXNC1	43	41	176.51	3.59084	8.25148	0.0040763	0.01
5-nucleotidase domain-containing protein 3	NT5DC3	22	22	214.2	0.497939	8.24995	0.684852	0
Galectin-3-binding protein	LGALS3BP	14	14	107.85	0.209722	8.24955	0.865782	0
Acetylcholinesterase	ACHE	19	19	261.42	0.579397	8.2494	0.636595	0
Guanine nucleotide-binding protein G(I)/G(S)/G(O) subunit gamma-3	GNG3	4	4	27.888	1.30322	8.24684	0.217844	0
Tyrosine-protein phosphatase non-receptor type substrate 1;Signal-regulatory protein beta-1 isoform 3	SIRPA;SIRPB1	17	17	227.09	0.0438037	8.2453	0.967882	0
CDGSH iron-sulfur domain-containing protein 1	CISD1	8	8	62.705	2.13873	8.24457	0.0487867	0.05
Polyadenylate-binding protein 1;Polyadenylate-binding protein	PABPC1	25	25	146.78	1.11517	8.24234	0.280413	0
Transforming growth factor beta-2;Latency-associated peptide	TGFB2	11	11	50.979	-0.52597	8.24197	0.626599	0
Glutaminase kidney isoform, mitochondrial	GLS	22	22	207.72	-0.178795	8.24084	0.87692	0
Atlastin-1	ATL1	27	27	163.42	0.474951	8.24078	0.668823	0
Frizzled-2	FZD2	11	7	16.955	-1.92831	8.23701	0.0662649	0
S-phase kinase-associated protein 1	SKP1	13	13	40.368	1.84457	8.23106	0.118923	0
Cytochrome b-c1 complex subunit 8	UQCRQ	7	7	41.167	0.728119	8.23065	0.608383	0
Saccharopine dehydrogenase-like oxidoreductase	SCCPDH	14	14	75.277	0.36695	8.22888	0.740782	0
Nicotinamide phosphoribosyltransferase	NAMPT	22	22	312.14	0.226607	8.22804	0.858973	0
Protein jagged-1	JAG1	21	20	75.374	0.162679	8.22526	0.891273	0
Phosphatidylinositol transfer protein alpha isoform	PITPNA	12	12	43.638	0.846051	8.22504	0.415733	0
Dynein light chain 1, cytoplasmic	DYNLL1	6	6	123.05	1.73385	8.22362	0.0957984	0
Gamma-aminobutyric acid receptor-associated protein-like 2	GABARAPL2	10	10	38.092	1.33262	8.22303	0.261245	0
PDZ and LIM domain protein 1	PDLIM1	17	17	100.07	-0.871055	8.22095	0.394212	0
Leucine-rich glioma-inactivated protein 1	LGI1	24	24	134.17	0.412606	8.21988	0.725593	0
cAMP-dependent protein kinase catalytic subunit alpha	PRKACA;KIN27	21	21	159.59	1.14459	8.21971	0.256752	0
Attractin	ATRN	19	19	182.09	1.27537	8.21771	0.232924	0
Metalloproteinase inhibitor 2	TIMP2	6	6	60.977	-0.181109	8.21437	0.884391	0
Fructose-2,6-bisphosphatase TIGAR	TIGAR	11	11	66.53	0.567946	8.21379	0.602935	0
Leukotriene A-4 hydrolase	LTA4H	27	27	311.87	1.89177	8.21374	0.08273	0
Fructose-bisphosphate aldolase C;Fructose-bisphosphate aldolase	ALDOC	17	12	179.35	2.8598	8.21285	0.0107375	0.02
Sodium channel subunit beta-2	SCN2B	7	7	133.96	1.39224	8.2122	0.174539	0
Syndecan;Syndecan-2	SDC2	4	4	18.47	-0.0638215	8.21114	0.956721	0
Histidine triad nucleotide-binding protein 3	HINT3	10	10	28.984	1.04883	8.21106	0.305514	0
Voltage-dependent calcium channel subunit alpha-2/delta-2;Voltage-dependent calcium channel subunit alpha-2-2;Voltage-dependent calcium channel subunit delta-2	CACNA2D2	53	2	104.99	2.48691	8.21055	0.0230302	0.05
T-complex protein 1 subunit beta	CCT2	29	29	149.13	-0.162456	8.20994	0.898184	0
Monocyte differentiation antigen CD14;Monocyte differentiation antigen CD14, urinary form;Monocyte differentiation antigen CD14, membrane-bound form	CD14	12	12	300.77	1.42144	8.20865	0.171501	0
Cathepsin B;Cathepsin B light chain;Cathepsin B heavy chain	CTSB	10	10	37.464	1.24329	8.20841	0.240937	0
Methylmalonyl-CoA mutase, mitochondrial	MUT	25	25	183.53	1.15438	8.20827	0.256645	0
NAD(P)H-hydrate epimerase	APOA1BP	12	12	32.062	0.696786	8.20816	0.608383	0
Leucine-rich repeat transmembrane protein FLRT3	FLRT3	26	26	223.76	2.97915	8.20604	0.00959385	0.01
Serine protease HTRA2, mitochondrial	HTRA2	14	14	57.202	0.999982	8.20565	0.324056	0
Tropomodulin-2	TMOD2	17	17	70.106	1.51169	8.20481	0.131575	0
72 kDa type IV collagenase;PEX	MMP2	19	19	107.34	-0.945642	8.2048	0.368472	0
Rho-related GTP-binding protein RhoB	RHOB	14	12	34.464	1.79223	8.20039	0.08273	0
Programmed cell death 1 ligand 1	CD274	9	9	94.371	-0.337315	8.20029	0.760532	0
Major vault protein	MVP	30	30	119.04	-0.821945	8.20021	0.429258	0
Extracellular matrix protein FRAS1	FRAS1	64	64	231.6	2.82139	8.19848	0.0415196	0.05
Probable ubiquitin carboxyl-terminal hydrolase FAF-X	USP9X	47	47	157.15	-0.924003	8.19803	0.363237	0
Attractin-like protein 1	ATRNL1	21	21	140.35	2.48134	8.19475	0.0261842	0.05
Signal recognition particle receptor subunit beta	SRPRB	9	9	21.17	0.126775	8.19271	0.923173	0
Fatty acid-binding protein, epidermal	FABP5	15	15	242.56	0.995111	8.19217	0.328341	0
Caspase-14;Caspase-14 subunit p17, mature form;Caspase-14 subunit p10, mature form;Caspase-14 subunit p20, intermediate form;Caspase-14 subunit p8, intermediate form	CASP14	12	12	45.356	-0.358985	8.19013	0.786528	0
Long-chain-fatty-acid--CoA ligase 1	ACSL1	26	26	76.416	-0.932664	8.18923	0.38434	0
Sodium/potassium-transporting ATPase subunit alpha-2	ATP1A2	27	2	23.475	0.443838	8.18912	0.685816	0
Calponin;Calponin-2	CNN2	16	16	135.92	-0.423653	8.18879	0.714624	0
Peroxisomal multifunctional enzyme type 2;(3R)-hydroxyacyl-CoA dehydrogenase;Enoyl-CoA hydratase 2	HSD17B4	25	25	169.23	-0.749924	8.1882	0.46231	0
Acid-sensing ion channel 1	ASIC1	19	19	224.91	2.39697	8.18785	0.0534382	0
Matrix metalloproteinase-15	MMP15	16	15	63.911	0.5322	8.18461	0.641404	0
Transforming protein RhoA	RHOA	13	6	14.784	0.574377	8.18452	0.585126	0
RuvB-like 1	RUVBL1	19	19	144.1	-0.334442	8.18397	0.772055	0
Gamma-soluble NSF attachment protein	NAPG	15	15	71.334	1.69808	8.18388	0.103003	0
Ganglioside-induced differentiation-associated protein 1	GDAP1	13	13	71.544	-0.108325	8.18331	0.927961	0
Peroxiredoxin-6	PRDX6	13	13	27.52	0.33404	8.18186	0.755889	0
Leucine-rich repeat and immunoglobulin-like domain-containing nogo receptor-interacting protein 2	LINGO2	10	8	56.017	1.29954	8.18185	0.273107	0
Chloride intracellular channel protein 1	CLIC1	15	15	49.258	0.172763	8.18148	0.889969	0
Malectin	MLEC	7	7	105.5	0.643946	8.18015	0.543637	0
Matrix-remodeling-associated protein 7	MXRA7	7	7	227.95	-0.522248	8.17991	0.648513	0
Histone H3.1;Histone H3;Histone H3.2;Histone H3.1t;Histone H3.3;Histone H3.3C	HIST1H3A;H3F3B;H3F3A;HIST2H3A;HIST3H3;H3F3C	4	4	9.8387	0.554169	8.1794	0.673667	0
Glutamate receptor ionotropic, delta-1	GRID1	22	22	129.84	0.764474	8.17629	0.4656	0
Semaphorin-6D	SEMA6D	25	25	197.62	2.28118	8.17392	0.0419473	0.05
Tubulin alpha-4A chain	TUBA4A	32	5	53.2	1.54595	8.16908	0.128198	0
T-complex protein 1 subunit eta	CCT7	27	27	115.78	-0.941344	8.16869	0.351896	0
Plasminogen activator inhibitor 1	SERPINE1	15	15	56.108	0.678528	8.16655	0.526092	0
MAM domain-containing glycosylphosphatidylinositol anchor protein 1	MDGA1	26	26	115.99	0.00234547	8.16476	0.998951	0
N(G),N(G)-dimethylarginine dimethylaminohydrolase 2	DDAH2	14	13	38.896	1.0668	8.16301	0.283513	0
Band 4.1-like protein 1	EPB41L1	23	23	155.48	0.241773	8.15897	0.829889	0
Glycogen phosphorylase, liver form;Alpha-1,4 glucan phosphorylase	PYGL	34	34	141.61	1.74708	8.15838	0.10556	0
GTPase HRas;GTPase HRas, N-terminally processed	HRAS	11	11	23.98	1.04147	8.15802	0.332995	0
Monocarboxylate transporter 2	SLC16A7	5	5	86.75	-1.97845	8.15665	0.111228	0
40S ribosomal protein S20	RPS20	5	5	45.649	-0.261291	8.15655	0.810286	0
Ectonucleotide pyrophosphatase/phosphodiesterase family member 1;Alkaline phosphodiesterase I;Nucleotide pyrophosphatase	ENPP1	22	22	144.1	-0.651381	8.15537	0.527544	0
Cadherin-10	CDH10	16	14	151.28	1.01729	8.15221	0.346779	0
Protein NDRG3	NDRG3	12	12	108.96	2.57574	8.15211	0.0183404	0.02
NKG2D ligand 2;Retinoic acid early transcript 1G protein;Retinoic acid early transcript 1L protein	ULBP2;RAET1G;RAET1L	8	8	75.577	1.39877	8.15173	0.16813	0
Neutral cholesterol ester hydrolase 1	NCEH1	9	9	52.456	0.545798	8.15151	0.632614	0
Epidermal growth factor receptor;Receptor protein-tyrosine kinase	EGFR	29	29	125.15	-4.10839	8.15142	0.00138554	0.01
Alcohol dehydrogenase [NADP(+)]	AKR1A1	18	18	122.58	1.35588	8.151	0.180055	0
Serine/threonine-protein phosphatase PP1-alpha catalytic subunit;Serine/threonine-protein phosphatase	PPP1CA	16	16	117.57	0.790597	8.14882	0.4426	0
Septin-7	2007-09-01	17	17	96.232	-0.0250928	8.14856	0.985575	0
Amphoterin-induced protein 2	AMIGO2	15	15	106.2	0.611789	8.14645	0.560205	0
Poly(rC)-binding protein 1	PCBP1	9	9	67.402	-0.0906004	8.14599	0.944702	0
Tetraspanin;CD63 antigen	CD63	4	4	19.495	0.619527	8.14583	0.564842	0
Cysteine-rich protein 2	CRIP2	9	9	167.93	1.80318	8.14317	0.0840005	0
Proteasome subunit beta type-6	PSMB6	5	5	19.936	0.982959	8.14203	0.34623	0
Catalase	CAT	16	16	101.5	-0.746595	8.14157	0.47569	0
Inactive hydroxysteroid dehydrogenase-like protein 1	HSDL1	12	12	56.153	1.94648	8.1408	0.0784858	0
Cell division control protein 42 homolog	CDC42	6	5	19.105	1.42678	8.14073	0.169587	0
Ran-binding protein 6	RANBP6	31	28	63.841	-0.246653	8.13995	0.829256	0
ADP-sugar pyrophosphatase	NUDT5	11	11	66.729	1.40317	8.13971	0.162183	0
Mitochondrial import receptor subunit TOM40 homolog	TOMM40	12	12	167.19	0.774435	8.13741	0.530318	0
Glycerophosphodiester phosphodiesterase 1	GDE1	7	7	35.139	-1.03188	8.1374	0.398223	0
Glycogen synthase kinase-3 beta	GSK3B	13	13	88.52	0.0536244	8.13702	0.965744	0
Secretory carrier-associated membrane protein 4	SCAMP4	4	4	14.816	2.20729	8.13699	0.0415196	0.05
ADP-ribosylation factor-like protein 8A	ARL8A	5	5	31.121	0.879309	8.13427	0.396687	0
Collagen alpha-1(XI) chain	COL11A1	14	13	46.432	2.31112	8.13054	0.0835024	0
Endophilin-B1	SH3GLB1	19	19	188.01	0.61345	8.12989	0.562156	0
N(4)-(beta-N-acetylglucosaminyl)-L-asparaginase;Glycosylasparaginase alpha chain;Glycosylasparaginase beta chain	AGA	7	7	11.983	-0.533676	8.12607	0.640853	0
Branched-chain-amino-acid aminotransferase;Branched-chain-amino-acid aminotransferase, mitochondrial	BCAT2	15	15	176.66	2.23485	8.12527	0.0415196	0.05
cGMP-dependent 3,5-cyclic phosphodiesterase	PDE2A	28	28	115.21	-0.855721	8.12466	0.440779	0
Cysteine and glycine-rich protein 1	CSRP1	7	7	43.025	-0.611763	8.12465	0.588283	0
Periostin	POSTN	26	26	208.11	2.26357	8.12357	0.0442749	0.05
Leucine-rich repeat-containing protein 32	LRRC32	14	14	72.333	0.0591256	8.12277	0.958057	0
Adenylate kinase 4, mitochondrial	AK4	12	12	21.185	-0.628122	8.12206	0.583687	0
Cytochrome b-c1 complex subunit 7	UQCRB	9	9	49.94	0.194764	8.12078	0.872835	0
Lipid phosphate phosphatase-related protein type 1	LPPR1	5	5	11.57	1.72518	8.11957	0.159124	0
Latrophilin-2	ADGRL2;LPHN2	26	25	243.13	1.07501	8.1191	0.323268	0
Collagen alpha-1(XVIII) chain;Endostatin	COL18A1	11	11	91.212	0.157859	8.11752	0.91454	0
ATP-dependent 6-phosphofructokinase, platelet type	PFKP	26	26	114.55	-0.041883	8.11604	0.978891	0
Disks large homolog 1	DLG1	23	23	77.345	-1.66439	8.11568	0.10556	0
Vacuolar protein sorting-associated protein 35	VPS35	25	25	159.67	1.50144	8.11477	0.219446	0
Ubiquitin-like modifier-activating enzyme 1	UBA1	24	24	233.33	-0.128327	8.11373	0.915411	0
Proteasome activator complex subunit 1	PSME1	15	15	70.63	1.56093	8.11354	0.128198	0
Prohibitin	PHB	11	11	25.445	-0.543373	8.1103	0.740782	0
Prolyl 4-hydroxylase subunit alpha-2	P4HA2	23	23	216.47	2.2639	8.10921	0.0676246	0
Carbonic anhydrase 14	CA14	9	9	37.146	0.615034	8.10918	0.573908	0
Voltage-dependent anion-selective channel protein 3	VDAC3	11	11	51.756	-0.102666	8.1067	0.932599	0
Serine incorporator 1	SERINC1	4	4	65.07	0.92796	8.10633	0.383553	0
Phospholipid scramblase 3	PLSCR3;TMEM256-PLSCR3	5	5	53.79	0.630763	8.10613	0.559456	0
Lipoma HMGIC fusion partner-like 2 protein	LHFPL2	4	4	114.49	2.06858	8.10465	0.055908	0
Elongation factor 1-delta	EEF1D	7	7	120.67	-0.217969	8.10447	0.847618	0
Ephrin type-B receptor 1	EPHB1	30	25	102.02	1.41074	8.10383	0.19383	0
Guanine nucleotide-binding protein G(z) subunit alpha	GNAZ	21	18	118.48	1.0133	8.10333	0.324134	0
Glycine--tRNA ligase	GARS	24	24	99.742	-1.51222	8.10296	0.133028	0
Deoxyuridine 5-triphosphate nucleotidohydrolase, mitochondrial	DUT	7	7	49.86	0.909347	8.10088	0.371495	0
Insulin-like growth factor-binding protein 2	IGFBP2	7	7	76.345	0.993522	8.0985	0.351896	0
Nectin-2	PVRL2	21	6	60.398	-0.535322	8.09451	0.624248	0
ATP-binding cassette sub-family A member 7	ABCA7	38	38	239.01	4.91997	8.09437	0.00161973	0.01
Tomoregulin-1	MSANTD3-TMEFF1;TMEFF1	10	10	141.48	1.70445	8.09364	0.125453	0
6-phosphogluconolactonase	PGLS	13	13	45.472	1.11204	8.09222	0.267165	0
Cytochrome c1, heme protein, mitochondrial	CYC1	7	7	28.785	0.511369	8.09136	0.666303	0
Carboxypeptidase Q	CPQ	12	12	116.63	1.44408	8.08956	0.164307	0
NAD(P) transhydrogenase, mitochondrial	NNT	22	22	95.841	-0.0737177	8.08878	0.952845	0
PITH domain-containing protein 1	PITHD1	8	8	27.387	1.80858	8.08799	0.0999819	0
Synaptogyrin-2	SYNGR2	6	6	12.47	0.506768	8.08775	0.666303	0
T-complex protein 1 subunit theta	CCT8	28	28	65.781	-0.701832	8.08316	0.522248	0
Talin-2	TLN2	63	47	238.46	-1.35252	8.08143	0.229617	0
D-3-phosphoglycerate dehydrogenase	PHGDH	19	19	115.62	-1.79143	8.08098	0.130629	0
Brefeldin A-inhibited guanine nucleotide-exchange protein 3	ARFGEF3	24	24	133.33	0.666656	8.08036	0.522248	0
Protein TFG	TFG	7	7	19.034	1.56284	8.07713	0.145661	0
Dynactin subunit 1	DCTN1;DKFZp686E0752	27	27	127.84	1.33797	8.07659	0.183829	0
Ras-related protein Rab-5A	RAB5A	12	9	47.418	0.222604	8.07617	0.847618	0
Glutathione S-transferase kappa 1	GSTK1	10	10	135.03	-0.0667229	8.07561	0.956233	0
O-acetyl-ADP-ribose deacetylase MACROD1	MACROD1	10	10	67.001	1.41291	8.07541	0.21766	0
Pituitary tumor-transforming gene 1 protein-interacting protein	PTTG1IP	6	6	18.197	0.279361	8.07519	0.810221	0
Interleukin-6 receptor subunit beta	IL6ST	17	17	118.95	0.384895	8.072	0.761049	0
Neurosecretory protein VGF;Neuroendocrine regulatory peptide-1;Neuroendocrine regulatory peptide-2;Antimicrobial peptide VGF[554-577]	VGF	17	17	59.012	2.96699	8.07037	0.0128612	0.02
Lysozyme C;Lysozyme	LYZ	6	6	19.593	1.18426	8.06899	0.361989	0
Phospholipid hydroperoxide glutathione peroxidase, mitochondrial;Glutathione peroxidase	GPX4	11	11	37.223	0.276896	8.06892	0.800171	0
LETM1 and EF-hand domain-containing protein 1, mitochondrial	LETM1	20	20	120.9	0.396347	8.06892	0.714624	0
Sphingolipid delta(4)-desaturase DES1	DEGS1	7	7	90.254	0.630584	8.06864	0.661584	0
T-complex protein 1 subunit delta	CCT4	26	26	79.868	0.133121	8.06788	0.914426	0
Syndecan;Syndecan-3	SDC3	3	3	109.49	2.1793	8.06783	0.0695802	0
N(G),N(G)-dimethylarginine dimethylaminohydrolase 1	DDAH1	16	16	70.37	1.27646	8.06526	0.23133	0
Ras-related protein Rab-4A	RAB4A	8	8	70.975	0.920322	8.06514	0.355358	0
Apolipoprotein L2	APOL2	10	10	31.001	-0.481814	8.06511	0.673231	0
Polyadenylate-binding protein-interacting protein 1	PAIP1	11	11	34.462	2.61495	8.06467	0.0232586	0.05
Phosphatidylinositol 4-kinase type 2-alpha	PI4K2A	17	17	76.408	-0.145251	8.06463	0.912013	0
Extended synaptotagmin-1	ESYT1	26	26	110.93	-1.44504	8.06396	0.202182	0
Polypeptide N-acetylgalactosaminyltransferase 2;Polypeptide N-acetylgalactosaminyltransferase 2 soluble form	GALNT2	27	27	164.14	0.653647	8.06267	0.538093	0
Sodium/hydrogen exchanger 6	SLC9A6	11	11	125.57	1.31836	8.06188	0.202424	0
Myeloid-derived growth factor	MYDGF	6	6	25.563	0.747591	8.06183	0.549299	0
3-ketoacyl-CoA thiolase, peroxisomal	ACAA1	17	17	131.67	0.524965	8.06109	0.625992	0
Cystatin-C	CST3	5	5	41.761	1.57404	8.0608	0.127301	0
Mitochondrial import receptor subunit TOM70	TOMM70A	17	17	89.663	-0.551748	8.05993	0.676592	0
Arginase-1	ARG1	7	7	12.424	-3.06694	8.05981	0.00848279	0.01
Non-specific lipid-transfer protein	SCP2	10	10	111.73	0.836728	8.0592	0.427625	0
Neurolysin, mitochondrial	NLN	21	21	123.24	1.80417	8.05893	0.0840762	0
Cytoplasmic FMR1-interacting protein 2;Cytoplasmic FMR1-interacting protein 1	CYFIP2;CYFIP1	20	20	66.777	0.343219	8.05791	0.755889	0
SLIT and NTRK-like protein 1	SLITRK1	10	10	86.139	1.54626	8.05616	0.133992	0
ELKS/Rab6-interacting/CAST family member 1	ERC1	20	20	96.193	1.02824	8.05469	0.394212	0
Ephrin type-A receptor 4;Receptor protein-tyrosine kinase	EPHA4	22	17	146.27	-0.00653774	8.05341	0.996572	0
Synemin	SYNM	38	38	128.79	-4.39715	8.0533	0.00138554	0.01
Dystonin	DST	14	14	15.851	3.2863	8.05264	0.00848279	0.01
Ephrin-A3	EFNA3	3	3	41.711	0.87958	8.05231	0.440187	0
AP-1 complex subunit mu-1	AP1M1	20	20	182.99	0.649059	8.05137	0.547839	0
Leucyl-cystinyl aminopeptidase;Leucyl-cystinyl aminopeptidase, pregnancy serum form	LNPEP	25	25	131.2	-0.703038	8.04911	0.494121	0
Tetraspanin;Tetraspanin-7	TSPAN7	5	5	84.92	0.328435	8.04407	0.795752	0
Serpin B9	SERPINB9	19	19	61.736	1.38552	8.04396	0.171501	0
Ubiquitin-conjugating enzyme E2 variant 1	UBE2V1;TMEM189-UBE2V1	9	9	27.603	1.60835	8.04256	0.130629	0
Calpain-1 catalytic subunit	CAPN1	21	21	78.482	0.493064	8.03889	0.662433	0
Fumarylacetoacetate hydrolase domain-containing protein 2A;Fumarylacetoacetate hydrolase domain-containing protein 2B	FAHD2A;FAHD2B	7	7	41.263	1.16467	8.03878	0.245182	0
2-aminoethanethiol dioxygenase	ADO	10	10	76.68	-0.257497	8.03624	0.810221	0
Gamma-aminobutyric acid receptor subunit alpha-3	GABRA3	12	12	30.934	0.0193136	8.03499	0.988099	0
Long-chain-fatty-acid--CoA ligase 3	ACSL3	20	20	48.786	0.362027	8.0336	0.744229	0
Armadillo repeat protein deleted in velo-cardio-facial syndrome	ARVCF	22	22	90.286	0.0966104	8.03026	0.937589	0
Cadherin EGF LAG seven-pass G-type receptor 3	CELSR3	47	47	166.82	1.62443	8.03009	0.219446	0
Cyclin-dependent-like kinase 5	CDK5	13	13	40.197	0.973525	8.02987	0.332995	0
Mimitin, mitochondrial	NDUFAF2	9	9	82.813	1.4471	8.02974	0.151021	0
Four and a half LIM domains protein 2	FHL2	22	22	78.008	-1.33082	8.02823	0.246252	0
N-acetylgalactosaminyltransferase 7	GALNT7	21	21	68.554	0.950334	8.02766	0.366523	0
High affinity cationic amino acid transporter 1	SLC7A1	9	9	66.381	0.0794198	8.02685	0.950068	0
Desmocollin-3	DSC3	20	20	215.7	-3.45286	8.02418	0.0117018	0.02
Neural proliferation differentiation and control protein 1	NPDC1	10	10	49.965	1.85724	8.02396	0.0768103	0
TIP41-like protein	TIPRL	9	9	26.233	0.102709	8.02348	0.930892	0
CAP-Gly domain-containing linker protein 2	CLIP2	24	24	74.168	0.70727	8.02243	0.553016	0
Group XV phospholipase A2	PLA2G15	11	11	43.232	1.0557	8.02143	0.29835	0
Actin-related protein 2	ACTR2	11	11	83.714	0.928217	8.02085	0.357106	0
Pyruvate kinase PKM;Pyruvate kinase	PKM	57	4	80.96	-1.04071	8.02044	0.305142	0
Transmembrane protein 106B	TMEM106B	5	5	56.037	0.726335	8.02012	0.486089	0
ATP-dependent 6-phosphofructokinase, muscle type	PFKM	23	20	78.07	0.342503	8.01886	0.757508	0
D-tyrosyl-tRNA(Tyr) deacylase 1;D-tyrosyl-tRNA(Tyr) deacylase	DTD1	5	5	57.848	1.61064	8.01876	0.140136	0
OCIA domain-containing protein 2	OCIAD2	13	13	81.707	0.518998	8.0173	0.629185	0
AP-2 complex subunit beta	AP2B1	26	26	90.019	1.33296	8.01657	0.18726	0
Catenin delta-1	CTNND1	29	28	117.16	-0.0161302	8.0149	0.989028	0
XK-related protein 4	XKR4	9	9	88.013	-1.08791	8.01366	0.282301	0
Signal peptidase complex subunit 2	SPCS2	10	10	21.975	0.330044	8.01234	0.757508	0
Receptor-type tyrosine-protein phosphatase R	PTPRR	14	14	69.647	1.59422	8.01188	0.115629	0
Dipeptidyl peptidase 2	DPP7	14	14	129.25	1.44608	8.01013	0.161011	0
Heterogeneous nuclear ribonucleoprotein K	HNRNPK	24	24	177.14	-0.526128	8.00864	0.640853	0
Transmembrane emp24 domain-containing protein 7	TMED7-TICAM2;TMED7	5	5	24.388	1.79994	8.00622	0.0982183	0
Guanine nucleotide-binding protein G(I)/G(S)/G(O) subunit gamma-2;Guanine nucleotide-binding protein subunit gamma	GNG2	5	5	17.241	0.771792	8.00352	0.469765	0
Complement component 1 Q subcomponent-binding protein, mitochondrial	C1QBP	7	7	97.208	0.288425	8.00293	0.810221	0
Squalene synthase	FDFT1	19	19	170.12	1.86985	8.00276	0.0718788	0
Isoform 4 of Tropomyosin alpha-3 chain	TPM3	52	2	61.473	1.26725	8.00256	0.257754	0
Protocadherin Fat 1;Protocadherin Fat 1, nuclear form	FAT1	44	44	87.048	1.1907	8.0007	0.284175	0
Ras-related protein R-Ras2	RRAS2	8	8	22.493	-0.719158	7.99885	0.522685	0
Metal transporter CNNM4	CNNM4	19	16	144.12	0.535125	7.99746	0.625992	0
SLIT and NTRK-like protein 3	SLITRK3	17	17	117.91	2.01419	7.99513	0.0643027	0
Tetraspanin-6	TSPAN6	2	2	6.2913	0.221605	7.99502	0.857234	0
Stromal cell-derived factor 2	SDF2	7	7	11.792	1.49931	7.99411	0.184263	0
Neutral amino acid transporter A	SLC1A4	9	9	128.11	0.937003	7.99392	0.357764	0
Catenin alpha-1	CTNNA1	36	27	162.36	-1.2979	7.99314	0.202182	0
Cellular retinoic acid-binding protein 1	CRABP1	8	8	24.525	1.96867	7.99299	0.0769959	0
Ribonuclease inhibitor	RNH1	17	17	144.7	0.63652	7.98925	0.542005	0
Sodium-coupled neutral amino acid transporter 1	SLC38A1	8	8	31.505	1.23804	7.98859	0.249428	0
Leucine-rich repeat transmembrane protein FLRT2	FLRT2	13	13	52.026	-0.335623	7.988	0.757508	0
Ras GTPase-activating-like protein IQGAP1	IQGAP1	34	34	162.01	0.679436	7.98799	0.54087	0
Transmembrane emp24 domain-containing protein 4	TMED4	10	8	73.11	1.72683	7.98798	0.141149	0
ATP synthase subunit f, mitochondrial	ATP5J2	5	5	31.444	0.958816	7.9869	0.342458	0
Multiple epidermal growth factor-like domains protein 8	MEGF8	29	29	83.243	2.75964	7.9868	0.0415196	0.05
Proteasome activator complex subunit 2	PSME2	11	11	54.625	1.59324	7.98659	0.115515	0
Peflin	PEF1	6	6	13.727	0.395858	7.98576	0.715991	0
Acylamino-acid-releasing enzyme	APEH	16	16	81.917	1.584	7.98435	0.118861	0
N-terminal EF-hand calcium-binding protein 2	NECAB2	14	14	45.751	2.23277	7.98411	0.0463925	0.05
Glycogen phosphorylase, brain form	PYGB	31	25	51.156	-0.21605	7.98365	0.847618	0
Phosphoserine aminotransferase	PSAT1	16	16	45.436	-0.218889	7.98358	0.844483	0
Disintegrin and metalloproteinase domain-containing protein 10	ADAM10	15	15	121.68	-1.40008	7.98138	0.218513	0
Isocitrate dehydrogenase [NAD] subunit alpha, mitochondrial	IDH3A	14	14	59.181	0.675748	7.97823	0.522248	0
Dysferlin	DYSF	50	48	155.25	0.432357	7.97779	0.813422	0
Renin receptor	ATP6AP2	8	8	86.994	2.90694	7.97721	0.0145547	0.02
ADP/ATP translocase 2;ADP/ATP translocase 2, N-terminally processed	SLC25A5	20	6	17.499	-0.0195169	7.97714	0.987907	0
28S ribosomal protein S36, mitochondrial	MRPS36	6	6	22.694	0.697151	7.97601	0.51547	0
HLA class I histocompatibility antigen, A alpha chain	HLA-A	23	12	207.22	3.0695	7.97452	0.013477	0.02
Protein phosphatase 1 regulatory subunit 7	PPP1R7	20	20	119.8	1.71075	7.97436	0.119847	0
Collagen alpha-1(V) chain	COL5A1	14	14	125.99	2.49439	7.97413	0.0362612	0.05
Collagen alpha-2(IV) chain;Canstatin	COL4A2	4	4	9.0287	-0.129499	7.97396	0.924078	0
Crk-like protein	CRKL	13	13	64.777	0.855143	7.97305	0.394212	0
60 kDa SS-A/Ro ribonucleoprotein	TROVE2	17	17	117.21	0.426697	7.97248	0.725593	0
CXADR-like membrane protein	CLMP	10	10	61.033	2.08663	7.97214	0.0657397	0
Protein AHNAK2	AHNAK2	48	48	78.164	1.3819	7.97072	0.205074	0
Microtubule-associated protein RP/EB family member 1	MAPRE1	12	12	104.65	1.16086	7.96985	0.245182	0
T-cell immunomodulatory protein	ITFG1	10	10	86.543	1.95703	7.96885	0.0647848	0
Insulin receptor;Insulin receptor subunit alpha;Insulin receptor subunit beta	INSR	29	24	142.05	2.0598	7.96833	0.055908	0
Phosphatidylinositol transfer protein beta isoform	PITPNB	10	8	16.176	1.07779	7.96776	0.34491	0
Sterol-4-alpha-carboxylate 3-dehydrogenase, decarboxylating	NSDHL	10	10	97.434	0.855034	7.96704	0.394212	0
Serine/threonine-protein phosphatase 2A activator	PPP2R4;DKFZp781M17165	11	11	51.947	1.7001	7.96684	0.10556	0
Sphingomyelin phosphodiesterase 3	SMPD3	13	13	139.16	0.948718	7.96642	0.342458	0
Dihydropteridine reductase	QDPR	11	11	37.284	0.659383	7.9664	0.607253	0
Integral membrane protein 2B;BRI2, membrane form;BRI2 intracellular domain;BRI2C, soluble form;Bri23 peptide	ITM2B	6	6	134.68	2.50681	7.96623	0.0382646	0.05
Plasminogen activator inhibitor 2	SERPINB2	17	17	86.391	1.56851	7.96494	0.127301	0
Fibronectin type-III domain-containing transmembrane protein C1orf233	C1orf233	7	7	19.493	1.55152	7.96159	0.145661	0
Thioredoxin reductase 2, mitochondrial	TXNRD2	15	14	100.62	1.69225	7.96039	0.140136	0
Guanine nucleotide-binding protein G(k) subunit alpha	GNAI3	19	8	55.376	0.255661	7.9598	0.81304	0
Prelamin-A/C;Lamin-A/C	LMNA	13	13	33.36	-0.655659	7.95873	0.526092	0
Neurogenic locus notch homolog protein 2;Notch 2 extracellular truncation;Notch 2 intracellular domain	NOTCH2	23	23	73.592	-0.917267	7.95854	0.394212	0
Lipoprotein lipase	LPL	8	8	48.394	2.0605	7.95711	0.0657397	0
AMP deaminase 2	AMPD2	25	25	71.473	1.95402	7.95709	0.068416	0
Paralemmin-2	PALM2-AKAP2;PALM2	21	19	104.45	-0.681431	7.95618	0.542754	0
Dynamin-1-like protein	DNM1L	28	28	153.64	0.991294	7.95368	0.370383	0
Profilin-1	PFN1	12	12	30.25	0.315748	7.95356	0.778771	0
Neuronal pentraxin-1	NPTX1	15	15	315.56	1.60585	7.95346	0.118861	0
ATP synthase subunit O, mitochondrial	ATP5O	7	7	19.238	0.34941	7.95296	0.755889	0
Sodium/potassium-transporting ATPase subunit beta-2	ATP1B2	6	6	90.691	2.06483	7.95203	0.055908	0
Sialate O-acetylesterase	SIAE	11	11	67.454	0.316019	7.95041	0.781418	0
Acyl-coenzyme A thioesterase 9, mitochondrial	ACOT9	15	15	42.259	0.050237	7.94928	0.96657	0
Sodium-dependent multivitamin transporter	SLC5A6	7	7	36.731	0.40467	7.94748	0.714624	0
Ras-related protein Rab-6B	RAB6B	15	7	32.756	0.959435	7.94655	0.33871	0
Eukaryotic initiation factor 4A-I	EIF4A1	14	14	75.165	-0.375978	7.94198	0.744229	0
Protein-glutamine gamma-glutamyltransferase 2	TGM2	19	19	162.33	0.603242	7.94171	0.668482	0
Ankyrin-2	ANK2	47	39	97.766	1.33817	7.94094	0.199011	0
Matrix metalloproteinase-17	MMP17	16	16	59.487	1.25329	7.94068	0.218513	0
Kinesin heavy chain isoform 5C	KIF5C	20	20	103.01	-0.678892	7.94	0.526092	0
Collagen alpha-2(V) chain	COL5A2	11	11	60.464	1.89709	7.93916	0.104733	0
Serine/threonine-protein kinase PAK 3	PAK3	22	15	80.945	1.79244	7.93905	0.10287	0
Prefoldin subunit 3	VBP1	4	4	5.3863	1.53331	7.93579	0.130788	0
Plexin-D1	PLXND1	32	29	89.621	-1.28948	7.93558	0.219446	0
Acylphosphatase-2;Acylphosphatase	ACYP2	11	11	48.776	2.0173	7.93436	0.0768103	0
Hippocalcin-like protein 4	HPCAL4	11	8	30.731	0.937394	7.93337	0.351896	0
Actin-related protein 2/3 complex subunit 3	ARPC3	6	6	14.744	1.89988	7.93013	0.0768103	0
GTP-binding nuclear protein Ran	RAN	9	9	16.133	0.392531	7.9291	0.740782	0
Protein shisa-2 homolog	SHISA2	8	8	50.413	0.529256	7.92908	0.632941	0
Receptor-type tyrosine-protein phosphatase epsilon;Protein-tyrosine-phosphatase	PTPRE	25	25	149.41	2.39123	7.92579	0.0507726	0
Probable serine carboxypeptidase CPVL	CPVL	13	13	30.308	-0.26502	7.92553	0.802303	0
KDEL motif-containing protein 2	KDELC2	16	16	54.88	-0.548825	7.92548	0.62049	0
CUB and sushi domain-containing protein 1	CSMD1	45	44	121.53	1.95657	7.92461	0.0742466	0
Cytochrome b-c1 complex subunit 6, mitochondrial	UQCRH	4	4	139.07	0.851131	7.92441	0.394212	0
Dehydrogenase/reductase SDR family member 7	DHRS7	9	9	79.933	-0.241442	7.92416	0.825228	0
15 kDa selenoprotein	2015-09-01	8	8	69.664	1.28547	7.92406	0.216387	0
Follistatin-related protein 1	FSTL1	9	9	67.772	1.67904	7.92279	0.136898	0
Kinesin light chain 1	KLC1	19	19	43.288	-0.939602	7.9222	0.368472	0
Isoform 4 of Neuronal membrane glycoprotein M6-b	GPM6B	5	5	27.348	0.659037	7.92217	0.572057	0
Golgin subfamily A member 7	GOLGA7	9	9	18.405	2.59005	7.92144	0.0256499	0.05
T-complex protein 1 subunit zeta	CCT6A	17	17	59.244	-1.39851	7.92	0.166344	0
Transmembrane 9 superfamily member 3	TM9SF3	8	8	56.603	-0.459427	7.91999	0.695066	0
TLD domain-containing protein 1	TLDC1	11	11	95.899	-0.523132	7.91822	0.648513	0
Guanine nucleotide-binding protein G(s) subunit alpha isoforms short;Guanine nucleotide-binding protein G(s) subunit alpha isoforms XLas	GNAS	17	15	56.726	0.516096	7.91677	0.640853	0
Vacuolar protein sorting-associated protein 26B	VPS26B	10	10	39.626	0.458009	7.91574	0.696563	0
Lactoylglutathione lyase	GLO1	7	7	10.032	0.408512	7.91545	0.71145	0
Hydroxymethylglutaryl-CoA synthase, cytoplasmic	HMGCS1	15	15	215.08	1.08895	7.91301	0.334644	0
Transmembrane protein 87A	TMEM87A	6	6	30.491	1.33711	7.91228	0.190146	0
Aldose reductase	AKR1B1	9	9	58.71	1.3289	7.91103	0.196388	0
Lymphocyte function-associated antigen 3	CD58	3	3	9.5619	-0.351707	7.91035	0.74412	0
Ketosamine-3-kinase	FN3KRP	10	10	27.076	0.116493	7.91016	0.924078	0
Density-regulated protein	DENR	6	6	73.824	0.245517	7.90986	0.816124	0
Thrombomodulin	THBD	8	8	94.09	1.90546	7.90447	0.0790754	0
GMP reductase 2;GMP reductase	GMPR2	11	11	64.625	0.91479	7.90163	0.415733	0
ProSAAS;KEP;Big SAAS;Little SAAS;Big PEN-LEN;PEN;Little LEN;Big LEN	PCSK1N	8	8	111.61	2.15305	7.90064	0.0582053	0
Sarcoplasmic/endoplasmic reticulum calcium ATPase 2	ATP2A2	21	21	43.531	-1.16318	7.89851	0.255759	0
Armadillo repeat-containing X-linked protein 3	ARMCX3	14	14	47.654	0.0793398	7.89786	0.947182	0
Epiplakin	EPPK1	80	71	161.94	-0.522708	7.89694	0.668081	0
Very-long-chain 3-oxoacyl-CoA reductase	HSD17B12	11	11	39.736	0.137764	7.89564	0.914426	0
Lysosomal acid phosphatase	ACP2	11	11	53.578	0.998246	7.89393	0.321974	0
Protein lifeguard 2	FAIM2	4	4	19.548	2.00533	7.89315	0.0587189	0
Programmed cell death protein 5	PDCD5	8	8	42.192	0.727072	7.89307	0.514999	0
Serine/threonine-protein phosphatase 2B catalytic subunit beta isoform;Serine/threonine-protein phosphatase	PPP3CB	18	18	72.947	0.611129	7.8928	0.568229	0
Electron transfer flavoprotein-ubiquinone oxidoreductase, mitochondrial	ETFDH	17	17	97.077	1.80476	7.88857	0.100275	0
Heterogeneous nuclear ribonucleoprotein F;Heterogeneous nuclear ribonucleoprotein F, N-terminally processed	HNRNPF	13	11	105	-1.69676	7.8877	0.104757	0
Isocitrate dehydrogenase [NAD] subunit, mitochondrial;Isocitrate dehydrogenase [NAD] subunit beta, mitochondrial	IDH3B	12	12	58.334	1.28557	7.88707	0.219446	0
Reticulocalbin-2	RCN2	11	11	170.92	1.9872	7.88687	0.0784858	0
Mitochondrial carrier homolog 2	MTCH2	8	8	43.554	-0.343103	7.88636	0.755889	0
Nuclear migration protein nudC	NUDC	10	10	27.621	0.808251	7.88532	0.442423	0
Heat shock protein 75 kDa, mitochondrial	TRAP1	18	18	65.538	-0.806614	7.88521	0.459656	0
Peptidyl-prolyl cis-trans isomerase FKBP7	FKBP7	7	7	11.463	-0.409714	7.88506	0.714624	0
L-xylulose reductase	DCXR	11	11	22.852	1.53068	7.88353	0.165814	0
Vasorin	VASN	9	9	83.322	-1.78657	7.88235	0.0836017	0
Vesicle-associated membrane protein 3	VAMP3	13	4	61.932	0.659408	7.88211	0.593462	0
Tropomodulin-3	TMOD3	12	11	47.51	1.76989	7.87865	0.115608	0
6-phosphogluconate dehydrogenase, decarboxylating	PGD	18	18	112.3	1.00769	7.87524	0.328288	0
Prenylcysteine oxidase-like	PCYOX1L	12	12	178.34	1.23565	7.87423	0.239693	0
Interleukin enhancer-binding factor 2	ILF2	10	10	44.432	0.530078	7.87121	0.661584	0
Peptidyl-prolyl cis-trans isomerase FKBP8	FKBP8	14	14	111.21	0.993525	7.87094	0.325219	0
CD109 antigen	CD109	23	23	72.214	-1.61299	7.8709	0.122882	0
Protein phosphatase 1G	PPM1G	17	17	75.3	-0.687273	7.87051	0.511623	0
Acid sphingomyelinase-like phosphodiesterase 3b	SMPDL3B	7	7	43.258	0.773578	7.86972	0.54784	0
Tumor-associated calcium signal transducer 2	TACSTD2	8	8	21.189	-1.80247	7.86824	0.104271	0
Fumarylacetoacetase	FAH	15	15	46.762	1.74897	7.86799	0.13574	0
Prefoldin subunit 2	PFDN2	8	8	107.18	1.58467	7.8674	0.123407	0
Arginase-2, mitochondrial	ARG2	11	11	191.2	1.48079	7.86601	0.156415	0
N-acetylgalactosamine-6-sulfatase	GALNS	15	15	55.831	1.40146	7.86565	0.166344	0
Coiled-coil domain-containing protein 51	CCDC51	6	6	46.491	0.111641	7.8638	0.928042	0
BMP/retinoic acid-inducible neural-specific protein 1	BRINP1	15	15	50.03	2.22117	7.86329	0.055908	0
Importin-7	IPO7	17	17	61.224	0.338036	7.86217	0.755889	0
Protein NDRG1	NDRG1	7	7	71.495	1.16807	7.86164	0.250002	0
Non-specific protein-tyrosine kinase;Tyrosine-protein kinase Yes	YES1	18	12	54.278	-1.93412	7.86094	0.0662649	0
Sodium-dependent neutral amino acid transporter SLC6A17	SLC6A17	10	10	55.739	2.08689	7.8579	0.0560334	0
Rap1 GTPase-activating protein 1	RAP1GAP	19	19	64.174	1.14217	7.85402	0.336171	0
Fibroblast growth factor 13	FGF13	8	8	18.378	1.60714	7.85307	0.114285	0
Multiple epidermal growth factor-like domains protein 9	MEGF9	9	9	167.4	1.25569	7.85178	0.273864	0
Pannexin-1	PANX1	13	13	35.28	0.71794	7.85061	0.511888	0
Interferon gamma receptor 1	IFNGR1	7	7	47.789	0.732804	7.85038	0.480217	0
26S proteasome non-ATPase regulatory subunit 9	PSMD9	7	7	28.078	0.755537	7.85017	0.465501	0
Carboxypeptidase D	CPD	13	13	40.953	-0.106978	7.84974	0.928042	0
Tubulin polymerization-promoting protein family member 3	TPPP3	8	8	38.044	2.43078	7.84955	0.0357777	0.05
Protein turtle homolog B	IGSF9B	17	17	46.593	1.49076	7.84678	0.156415	0
Isochorismatase domain-containing protein 1	ISOC1	5	5	36.86	0.556238	7.84537	0.637071	0
Astrotactin-2	ASTN2	25	25	60.898	0.688345	7.84473	0.577813	0
Tubulin-folding cofactor B	TBCB	9	9	28.412	-0.689198	7.84267	0.513348	0
Leucine-rich repeat and fibronectin type-III domain-containing protein 4	LRFN4	14	13	74.051	0.996945	7.84175	0.325219	0
40S ribosomal protein S3	RPS3	14	14	26.413	-0.573838	7.8414	0.689489	0
ELMO domain-containing protein 2	ELMOD2	9	9	27.872	1.26645	7.84108	0.280413	0
Secreted frizzled-related protein 1	SFRP1	6	6	38.823	0.93465	7.83977	0.351896	0
Cartilage acidic protein 1	CRTAC1	15	15	161.68	2.16251	7.83934	0.0549719	0
Delta and Notch-like epidermal growth factor-related receptor	DNER	5	5	179.7	1.08274	7.83817	0.318736	0
Calcium signal-modulating cyclophilin ligand	CAMLG	6	6	78.317	1.47099	7.83756	0.16837	0
Phosphoserine phosphatase	PSPH	8	8	11.949	0.121151	7.83596	0.927376	0
MHC class I polypeptide-related sequence A	MICA	7	7	15.496	1.94109	7.83384	0.0784858	0
GrpE protein homolog 1, mitochondrial	GRPEL1	8	8	27.249	1.30063	7.83277	0.198334	0
Gamma-aminobutyric acid type B receptor subunit 2	GABBR2	14	14	51.119	1.50323	7.83147	0.205215	0
Protein NDRG2	NDRG2	10	10	52.962	2.04985	7.82718	0.0610242	0
Translation initiation factor eIF-2B subunit alpha	EIF2B1	8	8	14.139	-0.142003	7.82659	0.908866	0
Calcium-binding protein 39	CAB39	11	11	29.251	1.42782	7.82583	0.166344	0
Phosphatidylinositol-binding clathrin assembly protein	PICALM	12	10	110.19	-0.137685	7.82455	0.914472	0
Vacuolar protein sorting-associated protein 26A	VPS26A	8	8	42.161	1.79246	7.82452	0.127979	0
Nestin	NES	36	36	239.74	-2.13327	7.82283	0.10287	0
LDLR chaperone MESD	MESDC2	10	10	21.687	1.12163	7.82189	0.271323	0
Mitochondrial 2-oxoglutarate/malate carrier protein	SLC25A11	11	11	60.763	-0.122517	7.82056	0.927376	0
ATPase ASNA1	ASNA1	7	7	41.222	0.555673	7.82025	0.608777	0
Inositol monophosphatase 3	IMPAD1	15	15	56.416	0.182364	7.82002	0.891273	0
Eukaryotic translation initiation factor 4B	EIF4B	18	18	106.9	-0.667311	7.81986	0.52196	0
Dihydrolipoyllysine-residue succinyltransferase component of 2-oxoglutarate dehydrogenase complex, mitochondrial	DLST	4	4	7.063	-0.702648	7.81976	0.52222	0
Actin-related protein 2/3 complex subunit 4	ARPC4-TTLL3;ARPC4	7	7	20.123	-0.501135	7.81786	0.647571	0
Leucine-rich repeat and fibronectin type-III domain-containing protein 2	LRFN2	15	15	93.867	-0.0457042	7.81633	0.967882	0
Transforming growth factor beta-1;Latency-associated peptide	TGFB1	12	12	55.645	0.606024	7.81593	0.559456	0
Microtubule-associated protein RP/EB family member 3	MAPRE3	11	11	106.27	0.327023	7.81568	0.761049	0
Vesicle transport through interaction with t-SNAREs homolog 1B	VTI1B	9	9	16.121	0.927397	7.81485	0.367071	0
Sulfatase-modifying factor 2	SUMF2	7	7	40.471	0.0012289	7.81363	0.999133	0
Kin of IRRE-like protein 1	KIRREL	14	14	111.05	-0.170843	7.81274	0.889032	0
Erythrocyte band 7 integral membrane protein	STOM	13	13	26.992	-0.60061	7.81153	0.64133	0
Mitochondrial fission 1 protein	FIS1	8	8	42.72	1.16056	7.81109	0.25784	0
Agrin;Agrin N-terminal 110 kDa subunit;Agrin C-terminal 110 kDa subunit;Agrin C-terminal 90 kDa fragment;Agrin C-terminal 22 kDa fragment	AGRN	13	13	15.092	0.356459	7.8106	0.802303	0
Calsyntenin-3	CLSTN3	18	18	148.25	1.84943	7.8106	0.0769959	0
Hsc70-interacting protein;Putative protein FAM10A5;Putative protein FAM10A4	ST13;ST13P5;ST13P4	9	9	19.491	0.642901	7.8104	0.539321	0
CUB and sushi domain-containing protein 3	CSMD3	31	27	47.173	1.7843	7.81023	0.0836017	0
Dipeptidyl peptidase 4;Dipeptidyl peptidase 4 membrane form;Dipeptidyl peptidase 4 soluble form	DPP4	15	15	59.06	-0.0571717	7.80986	0.967738	0
Tetratricopeptide repeat protein 9A	TTC9	7	7	48.967	0.860369	7.80961	0.394212	0
Casein kinase II subunit alpha	CSNK2A2	15	15	51.084	0.36105	7.80792	0.752013	0
Coiled-coil domain-containing protein 90B, mitochondrial	CCDC90B	9	9	19.137	0.379186	7.80779	0.752013	0
Ectonucleoside triphosphate diphosphohydrolase 3	ENTPD3	13	13	75.527	1.28404	7.80655	0.23133	0
Midkine	MDK	10	10	26.547	0.769942	7.79977	0.465015	0
Teneurin-1;Ten-1 intracellular domain;Teneurin C-terminal-associated peptide	TENM1	32	28	89.42	1.53471	7.79942	0.205215	0
Probable E3 ubiquitin-protein ligase HERC1	HERC1	14	14	11.257	1.76049	7.7991	0.0980749	0
Amphoterin-induced protein 1	AMIGO1	10	10	29.8	0.418754	7.79859	0.714624	0
Angiotensin-converting enzyme;Angiotensin-converting enzyme, soluble form	ACE	17	17	49.533	1.56901	7.79836	0.127979	0
Hyaluronidase-2	HYAL2	9	9	83.489	0.40597	7.79477	0.725593	0
T-complex protein 1 subunit epsilon	CCT5	22	22	56.367	0.166065	7.79177	0.91454	0
Ubiquinone biosynthesis protein COQ9, mitochondrial	COQ9	6	6	17.587	-0.0850975	7.78559	0.944783	0
HLA class I histocompatibility antigen, A alpha chain	HLA-A	21	5	12.61	2.15051	7.78336	0.0599198	0
Copine-3	CPNE3	14	14	74.65	-0.429129	7.78233	0.696563	0
Vesicle-associated membrane protein 7	VAMP7	5	5	7.7486	1.20303	7.77785	0.241898	0
Serum paraoxonase/arylesterase 2	PON2	5	5	49.43	0.774467	7.7777	0.499594	0
Monocarboxylate transporter 4	SLC16A3	6	6	24.281	0.454844	7.77541	0.685816	0
Protein GPR107	GPR107	4	4	15.599	1.82473	7.77282	0.0769959	0
ATP synthase subunit g, mitochondrial	ATP5L	4	4	39.598	0.747727	7.76937	0.464405	0
Claudin domain-containing protein 1	CLDND1	4	4	32.943	0.696466	7.7673	0.530318	0
Calcium/calmodulin-dependent protein kinase type II subunit delta	CAMK2D	12	12	22.361	0.441632	7.76628	0.687396	0
Leucine-rich repeat-containing protein 57	LRRC57	9	9	18.609	0.113733	7.76606	0.924078	0
Protein FAM3C	FAM3C	9	9	14.849	0.400955	7.76591	0.714624	0
ATP-binding cassette sub-family A member 1	ABCA1	28	28	49.937	-0.378644	7.76559	0.728367	0
Peroxisomal acyl-coenzyme A oxidase 1	ACOX1	15	15	156.79	0.373496	7.76323	0.728462	0
Protein wntless homolog	WLS	7	7	19.113	1.15106	7.76295	0.324056	0
Surfeit locus protein 4	SURF4	4	4	11.147	0.59633	7.76121	0.632614	0
Cytosolic purine 5-nucleotidase	NT5C2	16	16	93.27	-0.322954	7.76062	0.802303	0
Mycophenolic acid acyl-glucuronide esterase, mitochondrial	ABHD10	8	8	15.486	1.29351	7.7597	0.238103	0
Serine/threonine-protein phosphatase PP1-beta catalytic subunit;Serine/threonine-protein phosphatase	PPP1CB	15	5	71.643	-0.208136	7.75961	0.854104	0
Kynurenine--oxoglutarate transaminase 3	CCBL2	10	10	57.341	0.227106	7.75903	0.847461	0
Protein transport protein Sec23A	SEC23A	17	17	96.508	-0.253398	7.75677	0.813517	0
Glucose 1,6-bisphosphate synthase	PGM2L1	15	15	48.604	0.365348	7.7547	0.734975	0
Inositol monophosphatase 1	IMPA1	5	5	14.252	1.98394	7.75272	0.0784858	0
Sodium/calcium exchanger 3	SLC8A3	11	11	30.455	2.33872	7.75216	0.0415196	0.05
Prostaglandin E synthase 2;Prostaglandin E synthase 2 truncated form	PTGES2	10	10	49.652	0.491168	7.75055	0.685816	0
Protocadherin beta-2	PCDHB2	11	11	23.759	-0.46562	7.74865	0.680226	0
Poly(rC)-binding protein 2;Poly(rC)-binding protein 3	PCBP2;PCBP3	9	6	32.438	-0.954002	7.74444	0.347175	0
Ganglioside-induced differentiation-associated protein 1-like 1	GDAP1L1	11	11	106.15	0.570417	7.74436	0.589276	0
FAS-associated factor 2	FAF2	14	14	62.79	-0.673204	7.74097	0.526092	0
Protein FAM49B	FAM49B	10	10	41.937	1.05828	7.73996	0.28932	0
Branched-chain-amino-acid aminotransferase, cytosolic	BCAT1	7	7	34.997	0.69183	7.73954	0.513348	0
Mitochondrial-processing peptidase subunit beta	PMPCB	17	16	99.962	-0.0496719	7.73869	0.966754	0
Cell surface glycoprotein CD200 receptor 1	CD200R1	10	10	87.393	1.15717	7.73774	0.264785	0
Plasminogen activator inhibitor 1 RNA-binding protein	SERBP1	14	14	108.33	-0.406943	7.73629	0.71271	0
Alpha-aminoadipic semialdehyde dehydrogenase	ALDH7A1	27	27	89.069	-1.35726	7.73463	0.237995	0
TBC1 domain family member 24	TBC1D24	15	15	46.399	0.198074	7.73438	0.863706	0
Interleukin enhancer-binding factor 3	ILF3	16	16	37.184	0.600636	7.73249	0.594905	0
Tumor protein D52	TPD52	6	6	16.663	1.50379	7.72799	0.154111	0
ATP-dependent RNA helicase DDX3X;ATP-dependent RNA helicase DDX3Y	DDX3X;DDX3Y	21	21	124.43	0.374402	7.72766	0.728295	0
Transportin-1	TNPO1	15	15	83.099	-1.12886	7.72655	0.271323	0
D-beta-hydroxybutyrate dehydrogenase, mitochondrial	BDH1	12	12	35.339	0.20549	7.72243	0.859464	0
Phosphatidylinositol 5-phosphate 4-kinase type-2 beta	PIP4K2B	13	13	83.865	1.48741	7.72242	0.150193	0
Serine/threonine-protein phosphatase 2B catalytic subunit alpha isoform;Serine/threonine-protein phosphatase	PPP3CA	15	8	19.568	0.564016	7.72042	0.609681	0
Ras-related protein Rab-8B	RAB8B	6	3	13.884	-0.132094	7.71986	0.917475	0
Valine--tRNA ligase	VARS	21	21	128.51	-0.253592	7.71941	0.817325	0
Succinate dehydrogenase [ubiquinone] iron-sulfur subunit, mitochondrial	SDHB	6	6	9.7812	1.0767	7.71839	0.283513	0
Phosphatidylinositide phosphatase SAC1	SACM1L	18	18	37.589	-1.3334	7.71633	0.205215	0
182 kDa tankyrase-1-binding protein	TNKS1BP1	33	33	113.02	0.062347	7.71583	0.966646	0
Solute carrier family 22 member 23	SLC22A23	6	6	19.857	0.725921	7.71461	0.51701	0
Neuronal calcium sensor 1	NCS1	5	5	23.481	1.42745	7.70579	0.159124	0
Ras-related protein Rab-39B	RAB39B	10	10	15.722	0.560111	7.70532	0.600546	0
Multiple inositol polyphosphate phosphatase 1	MINPP1	10	10	69.241	1.07654	7.70439	0.293231	0
Synaptosomal-associated protein 29;Synaptosomal-associated protein	SNAP29	12	12	29.244	0.760915	7.70327	0.457332	0
Tomoregulin-2	TMEFF2	9	9	16.652	0.879029	7.70292	0.448977	0
Septin-11	2011-09-01	12	12	41.257	0.0738253	7.70271	0.950068	0
Adenylosuccinate synthetase isozyme 2	ADSS	7	7	64.831	0.966468	7.70269	0.334808	0
Trifunctional enzyme subunit alpha, mitochondrial;Long-chain enoyl-CoA hydratase;Long chain 3-hydroxyacyl-CoA dehydrogenase	HADHA	18	18	48.768	-0.169758	7.70238	0.900968	0
Synaptotagmin-5	SYT5	17	13	46.444	1.10446	7.69851	0.272842	0
DCN1-like protein 3	DCUN1D3	7	7	40.664	-0.102356	7.69698	0.939636	0
Peptidyl-prolyl cis-trans isomerase NIMA-interacting 1	PIN1	10	10	60.853	-0.122205	7.69609	0.924078	0
Delta-aminolevulinic acid dehydratase	ALAD	7	7	61.383	1.88713	7.69517	0.0945173	0
Serine/threonine-protein phosphatase 2A catalytic subunit alpha isoform	PPP2CA	8	8	39.516	0.881164	7.69457	0.424711	0
Protocadherin Fat 3	FAT3	29	28	51.728	0.92667	7.69446	0.37287	0
NADP-dependent malic enzyme, mitochondrial;Malic enzyme	ME3	19	18	194.38	1.17197	7.69278	0.254769	0
40S ribosomal protein S17	RPS17	7	7	17.359	0.763577	7.69162	0.455319	0
Probable ATP-dependent RNA helicase DDX6	DDX6	14	14	115.46	0.34132	7.6902	0.750113	0
RNA-binding protein 4;RNA-binding protein 4B	RBM4;RBM4B	16	16	91.409	-0.348887	7.68994	0.755889	0
Serine/threonine-protein phosphatase CPPED1	CPPED1	9	9	23.071	-0.371821	7.68929	0.738544	0
Caprin-1	CAPRIN1	9	9	23.527	0.570985	7.68639	0.589276	0
Nodal modulator 1;Nodal modulator 2;Nodal modulator 3	NOMO1;NOMO3;NOMO2	12	12	45.684	-0.424536	7.68463	0.714624	0
PDZ and LIM domain protein 4	PDLIM4	12	12	60.012	-0.0770181	7.68008	0.956695	0
Dolichol-phosphate mannosyltransferase subunit 3	DPM3	2	2	10.934	0.451375	7.67993	0.676592	0
Protein XRP2	RP2	10	10	14.182	0.0661019	7.67905	0.956241	0
Ornithine aminotransferase, mitochondrial;Ornithine aminotransferase, hepatic form;Ornithine aminotransferase, renal form	OAT	14	14	70.367	1.53458	7.67693	0.140028	0
Translocon-associated protein subunit delta	SSR4	7	7	27.21	-0.00339384	7.67685	0.998386	0
Histidine triad nucleotide-binding protein 1	HINT1	3	3	11.516	0.67563	7.67505	0.514821	0
Anion exchange protein 2	SLC4A2	12	12	23.748	-0.474717	7.67226	0.666303	0
Calcyclin-binding protein	CACYBP	5	5	21.68	1.03922	7.67135	0.305227	0
Caytaxin	ATCAY	5	5	16.373	1.16926	7.67047	0.267217	0
Omega-amidase NIT2	NIT2	8	8	95.217	0.550602	7.66995	0.607123	0
Golgi-associated plant pathogenesis-related protein 1	GLIPR2	4	4	32.043	0.116545	7.66947	0.939444	0
Ribosomal protein S6 kinase alpha-3	RPS6KA3	14	14	37.692	-0.455855	7.66492	0.676592	0
Kunitz-type protease inhibitor 2	SPINT2	5	5	19.133	1.29296	7.66482	0.203704	0
Liver carboxylesterase 1	CES1	15	15	81.325	0.355084	7.66427	0.755889	0
5-demethoxyubiquinone hydroxylase, mitochondrial	COQ7	9	9	23.358	-0.0446009	7.66352	0.967882	0
Tumor necrosis factor receptor superfamily member 10D	TNFRSF10D	15	15	118.96	-1.69886	7.66273	0.124791	0
Syntaxin-2	STX2	11	10	37.878	-0.65984	7.66273	0.548453	0
Calcium-binding mitochondrial carrier protein Aralar1	SLC25A12	22	16	35.3	0.40172	7.66251	0.719627	0
Golgin subfamily A member 7B	GOLGA7B	6	5	21.662	0.556875	7.65871	0.599582	0
Serpin B6	SERPINB6	8	8	29.837	0.210829	7.65294	0.847618	0
Activin receptor type-2A	ACVR2A	13	13	53.154	1.28411	7.65205	0.281716	0
Cathepsin Z	CTSZ	4	4	14.539	0.834177	7.65194	0.457332	0
NAD-dependent protein deacetylase sirtuin-2	SIRT2	9	9	21.511	0.0942573	7.65034	0.938362	0
Protein prune homolog 2	PRUNE2	24	24	60.991	0.861181	7.6495	0.409844	0
ATP-binding cassette sub-family E member 1	ABCE1	14	14	40.51	-0.77396	7.64898	0.482702	0
Pyruvate dehydrogenase protein X component, mitochondrial	PDHX	13	13	33.169	-0.235552	7.64545	0.847618	0
Cytosol aminopeptidase	LAP3	21	21	106.52	1.0073	7.64364	0.323679	0
Sodium/myo-inositol cotransporter	SLC5A3	5	5	14.681	0.134953	7.64131	0.91454	0
Prefoldin subunit 5	PFDN5	10	10	63.309	1.18733	7.64125	0.273864	0
COX assembly mitochondrial protein homolog	CMC1	4	4	12.373	1.20853	7.63837	0.249428	0
Potassium voltage-gated channel subfamily A member 1	KCNA1	9	7	31.125	-0.71594	7.63239	0.495736	0
Protein disulfide-isomerase TMX3	TMX3	12	12	70.024	0.619819	7.63103	0.568229	0
Carnitine O-acetyltransferase	CRAT	17	17	51.537	1.72636	7.62798	0.141877	0
Immunoglobulin superfamily DCC subclass member 4	IGDCC4	14	14	45.922	-0.723924	7.62452	0.51701	0
Alpha-mannosidase;Epididymis-specific alpha-mannosidase	MAN2B2	11	11	62.344	0.198421	7.62145	0.859464	0
Choline transporter-like protein 1	SLC44A1	12	12	70.788	-0.0878184	7.62015	0.944702	0
Nuclear distribution protein nudE-like 1	NDEL1	9	9	30.65	0.398771	7.61821	0.719627	0
Poly(ADP-ribose) glycohydrolase ARH3	ADPRHL2	6	6	37.828	0.300828	7.61616	0.776439	0
Synaptic vesicle 2-related protein	SVOP	7	7	13.385	-0.172537	7.61498	0.884444	0
Metaxin-1	MTX1	8	8	14.349	0.377491	7.61409	0.738544	0
Carnitine O-palmitoyltransferase 1, liver isoform	CPT1A	13	13	50.488	-1.0529	7.6129	0.322255	0
Toll-interacting protein	TOLLIP	6	6	8.8764	0.303162	7.60903	0.788088	0
Microtubule-associated proteins 1A/1B light chain 3A	MAP1LC3A	7	5	9.4157	1.18983	7.60661	0.249428	0
Alpha-actinin-4	ACTN4	114	4	43.213	0.348827	7.60539	0.744229	0
NADH dehydrogenase [ubiquinone] 1 alpha subcomplex subunit 10, mitochondrial	NDUFA10	13	13	26.727	0.0711985	7.60497	0.955279	0
V-type proton ATPase subunit D	ATP6V1D	11	11	31.249	1.45261	7.60468	0.196388	0
Synaptic vesicle glycoprotein 2C	SV2C	6	5	7.2393	0.523232	7.60289	0.624236	0
PDZ and LIM domain protein 5	PDLIM5	23	23	111.9	-2.1516	7.59957	0.055908	0
Integral membrane protein 2C;CT-BRI3	ITM2C	6	6	36.036	0.141479	7.59938	0.914365	0
Protein phosphatase 1 regulatory subunit 3D	PPP1R3D	7	7	38.359	1.03587	7.59889	0.322899	0
Mitochondrial glutamate carrier 1;Mitochondrial glutamate carrier 2	SLC25A22;SLC25A18	8	8	40.245	0.103883	7.59795	0.931028	0
Starch-binding domain-containing protein 1	STBD1	10	10	21.021	1.10816	7.59514	0.297596	0
Succinate dehydrogenase [ubiquinone] flavoprotein subunit, mitochondrial	SDHA	19	19	88.5	0.313487	7.59159	0.807408	0
Phosphopantothenate--cysteine ligase	PPCS	4	4	6.454	-0.893979	7.58972	0.380021	0
Noelin-2	OLFM2	12	12	32.097	-0.417906	7.58965	0.714624	0
NSFL1 cofactor p47	NSFL1C	10	10	47.423	1.67053	7.5876	0.116919	0
Sterile alpha and TIR motif-containing protein 1	SARM1	21	21	49.938	-2.34226	7.58669	0.051451	0
Gamma-glutamyltranspeptidase 1;Gamma-glutamyltranspeptidase 1 heavy chain;Gamma-glutamyltranspeptidase 1 light chain;Putative gamma-glutamyltranspeptidase 3;Putative gamma-glutamyltranspeptidase 3 heavy chain;Putative gamma-glutamyltranspeptidase 3 light chain;Inactive gamma-glutamyltranspeptidase 2	GGT1;GGT3P;GGT2	8	8	44.061	0.0316551	7.58648	0.978891	0
Transporter;Sodium- and chloride-dependent taurine transporter	SLC6A6	4	4	48.81	0.820598	7.5859	0.416116	0
Multidrug resistance-associated protein 1	ABCC1	17	17	36.726	-0.537955	7.58543	0.613105	0
Probable Xaa-Pro aminopeptidase 3	XPNPEP3	6	6	21.312	0.365952	7.58445	0.74199	0
Mitochondrial calcium uniporter regulator 1	MCUR1	8	8	13.52	0.476912	7.58405	0.676241	0
Rap1 GTPase-GDP dissociation stimulator 1	RAP1GDS1	15	15	80.579	0.0136308	7.58235	0.99169	0
L-aminoadipate-semialdehyde dehydrogenase-phosphopantetheinyl transferase	AASDHPPT	4	4	56.296	0.81277	7.57958	0.459656	0
E3 SUMO-protein ligase RanBP2	RANBP2	49	49	95.146	-0.908138	7.57899	0.368472	0
Testin	TES	16	16	45.267	-2.17222	7.5784	0.0620245	0
Ectonucleoside triphosphate diphosphohydrolase 1	ENTPD1	8	8	44.487	0.430451	7.57149	0.71173	0
Butyrophilin subfamily 3 member A3	BTN3A3	15	15	55.689	0.724252	7.57056	0.487901	0
Potassium voltage-gated channel subfamily A member 6	KCNA6	10	10	49.153	0.0661373	7.57046	0.956233	0
Glutamine--tRNA ligase	QARS	17	17	60.831	-0.513095	7.56922	0.664135	0
Protocadherin alpha-7;Protocadherin alpha-9	PCDHA7;PCDHA9	6	6	37.275	-0.00559455	7.56899	0.997267	0
Acyl-coenzyme A thioesterase 13;Acyl-coenzyme A thioesterase 13, N-terminally processed	ACOT13	6	6	18.732	0.735584	7.56857	0.511302	0
Sodium channel protein type 2 subunit alpha	SCN2A	24	14	33.069	0.505306	7.56847	0.638562	0
Tripartite motif-containing protein 2	TRIM2	16	16	52.44	-0.0834849	7.56776	0.946125	0
Uncharacterized protein C16orf45	C16orf45	6	6	18.512	0.850684	7.56596	0.428364	0
Thioredoxin-related transmembrane protein 4	TMX4	6	6	39.585	0.542793	7.56288	0.61233	0
E3 ubiquitin-protein ligase MGRN1	MGRN1	9	9	58.953	-0.312964	7.56241	0.776439	0
SLIT and NTRK-like protein 4	SLITRK4	9	9	53.737	0.764425	7.56131	0.460656	0
BTB/POZ domain-containing protein KCTD12	KCTD12	10	10	38.72	0.840108	7.56022	0.409844	0
Complexin-2	CPLX2	10	10	36.17	1.80898	7.55793	0.133568	0
AP-2 complex subunit alpha-1	AP2A1	16	16	28.565	-0.0245075	7.55532	0.985575	0
Far upstream element-binding protein 2	KHSRP	22	22	131.83	-1.04371	7.55501	0.330901	0
45 kDa calcium-binding protein	SDF4	11	11	36.904	0.366991	7.55426	0.755338	0
Prenylated Rab acceptor protein 1	RABAC1	5	5	29.193	-0.167944	7.55208	0.888189	0
Hydroxyacyl-coenzyme A dehydrogenase, mitochondrial	HADH	6	6	8.2901	0.591875	7.55104	0.568229	0
Atrial natriuretic peptide receptor 2	NPR2	15	15	31.858	-0.195255	7.54983	0.865852	0
Protein Wnt-5a;Protein Wnt	WNT5A	12	12	24.93	-0.552839	7.54812	0.685816	0
Disks large-associated protein 4	DLGAP4	8	8	16.765	0.616964	7.54775	0.588283	0
Triple functional domain protein	TRIO	24	24	37.912	-0.237308	7.54678	0.865852	0
IST1 homolog	IST1	6	6	13.729	0.872821	7.54634	0.394212	0
Adenylosuccinate lyase	ADSL	10	10	49.542	-0.166304	7.5463	0.892762	0
Ribonucleoside-diphosphate reductase subunit M2 B	RRM2B	7	7	41.495	-0.666591	7.54599	0.51701	0
NIF3-like protein 1	NIF3L1	8	8	24.256	0.293027	7.54461	0.785465	0
Leucine-rich repeat LGI family member 2	LGI2	14	14	88.376	0.128685	7.54446	0.924446	0
Proline-rich transmembrane protein 3	PRRT3	9	9	55.651	0.75584	7.54432	0.514467	0
MAGUK p55 subfamily member 3	MPP3	13	13	82.834	0.483295	7.54372	0.68106	0
Sulfite oxidase, mitochondrial	SUOX	15	15	130.63	0.716914	7.54242	0.51395	0
Niemann-Pick C1 protein	NPC1	11	11	36.838	-0.340649	7.5419	0.755889	0
Metalloproteinase inhibitor 1	TIMP1	4	4	10.019	0.592809	7.5411	0.5915	0
5-AMP-activated protein kinase catalytic subunit alpha-1	PRKAA1	12	12	35.782	-0.462751	7.53866	0.67542	0
Serine/threonine-protein kinase PAK 1;Non-specific serine/threonine protein kinase	PAK1	21	9	22.7	0.259106	7.53851	0.810042	0
Drebrin-like protein	DBNL	9	9	29.231	-0.284849	7.53794	0.792644	0
Tropomodulin-1	TMOD1	10	10	99.184	-0.416902	7.53486	0.706024	0
Emerin	EMD	6	6	17.87	-0.599542	7.53436	0.562613	0
ADP-dependent glucokinase	ADPGK	7	7	28.489	0.266885	7.53333	0.802303	0
Transcription elongation factor A protein-like 3	TCEAL3	4	4	13.226	1.03965	7.53327	0.325219	0
NADPH--cytochrome P450 reductase	POR	18	18	54.597	1.29592	7.53265	0.219446	0
Transmembrane protein 132B	TMEM132B	19	19	98.396	1.14829	7.53205	0.330501	0
Mitogen-activated protein kinase 10;Mitogen-activated protein kinase 9	MAPK10;MAPK9	9	9	38.432	0.19764	7.53099	0.865852	0
RUN and FYVE domain-containing protein 2	RUFY2	13	11	22.24	-1.2607	7.52951	0.215119	0
Activin receptor type-1	ACVR1	7	7	12.343	0.464561	7.52536	0.67542	0
Cytoplasmic dynein 1 light intermediate chain 2	DYNC1LI2	13	13	76.114	0.149886	7.5246	0.914426	0
E3 ubiquitin-protein ligase NEDD4-like	NEDD4L	7	7	13.499	0.0790141	7.52391	0.947182	0
Sortilin-related receptor	SORL1	21	21	39.164	-0.746068	7.52305	0.496703	0
Alkyldihydroxyacetonephosphate synthase, peroxisomal	AGPS	12	12	77.664	0.266058	7.52179	0.802303	0
Contactin-5	CNTN5	23	23	134.61	1.31749	7.52097	0.203749	0
Transmembrane protein 206	TMEM206	5	5	19.963	0.555728	7.51797	0.618386	0
Fermitin family homolog 2	FERMT2	14	14	72.726	-0.334053	7.51606	0.757508	0
Amine oxidase [flavin-containing] A	MAOA	12	12	31.137	-0.620839	7.51423	0.551236	0
Ribose-phosphate pyrophosphokinase 1;Ribose-phosphate pyrophosphokinase 2;Ribose-phosphate pyrophosphokinase 3	PRPS1;PRPS1L1;PRPS2	9	9	27.169	-1.11885	7.51357	0.264943	0
RING finger protein 150	RNF150	4	4	16.743	0.570763	7.51311	0.604459	0
Phosphoprotein associated with glycosphingolipid-enriched microdomains 1	PAG1	10	10	59.409	0.398967	7.51093	0.716015	0
Prolyl endopeptidase	PREP	13	13	43.09	0.405234	7.50734	0.714624	0
Excitatory amino acid transporter 2;Amino acid transporter	SLC1A2	8	8	24.755	-0.220616	7.50435	0.839972	0
Importin subunit alpha-4	KPNA3	12	12	45.752	-0.402166	7.50318	0.714624	0
Cyclin-Y	CCNY	3	3	92.588	0.0400031	7.5028	0.974543	0
Protein CYR61	CYR61	9	9	17.63	-0.67898	7.50195	0.522916	0
3-hydroxyisobutyryl-CoA hydrolase, mitochondrial	HIBCH	8	8	22.173	0.623784	7.49737	0.559456	0
Ubiquitin-associated protein 2-like	UBAP2L	14	14	82.522	0.00230397	7.49393	0.998951	0
Semaphorin-4A	SEMA4A	9	9	50.854	0.133588	7.49381	0.914588	0
DNA-dependent protein kinase catalytic subunit	PRKDC	26	26	31.721	-0.181547	7.49124	0.87692	0
Dolichyl-diphosphooligosaccharide--protein glycosyltransferase 48 kDa subunit	DDOST	7	7	29.156	-0.273682	7.48739	0.810221	0
PRA1 family protein 3	ARL6IP5	4	4	31.929	0.723139	7.4868	0.482702	0
Spermatogenesis-associated protein 20	SPATA20	18	18	37.42	-0.1435	7.48676	0.909275	0
Synaptotagmin-11	SYT11	8	8	27.153	0.374967	7.4841	0.740782	0
Eukaryotic peptide chain release factor GTP-binding subunit ERF3A;Eukaryotic peptide chain release factor GTP-binding subunit ERF3B	GSPT1;GSPT2	12	12	24.097	-0.57255	7.48299	0.590297	0
Testis-expressed sequence 264 protein	TEX264	7	7	18.247	-0.398145	7.47839	0.714624	0
Sodium/hydrogen exchanger;Sodium/hydrogen exchanger 7	SLC9A7	6	5	11.968	-0.310323	7.47811	0.768318	0
Leucine-rich repeat-containing protein 24	LRRC24	8	8	14.139	-0.654042	7.47516	0.522806	0
NEDD8-conjugating enzyme Ubc12	UBE2M	7	7	7.8068	0.280096	7.47497	0.802303	0
Neural cell adhesion molecule L1-like protein;Processed neural cell adhesion molecule L1-like protein	CHL1	21	21	201.36	-0.208309	7.47473	0.881006	0
UPF0317 protein C14orf159, mitochondrial	C14orf159	7	7	24.905	-0.0259401	7.47409	0.985575	0
Nuclease EXOG, mitochondrial	EXOG	10	10	49.411	1.02429	7.47179	0.318053	0
BMP/retinoic acid-inducible neural-specific protein 2	BRINP2	13	13	83.474	-0.339514	7.47083	0.757508	0
Endophilin-B2	SH3GLB2	8	7	26.663	-0.120363	7.46937	0.924078	0
Zinc finger CCCH-type antiviral protein 1-like	ZC3HAV1L	6	6	16.701	-0.858954	7.46854	0.394212	0
Long-chain-fatty-acid--CoA ligase 6	ACSL6	14	13	30.728	0.818596	7.46822	0.45029	0
Probable glutamate--tRNA ligase, mitochondrial	EARS2	13	13	32.013	-0.151955	7.46436	0.900968	0
Carbonic anhydrase 2	CA2	3	3	3.3911	-0.218303	7.46368	0.841609	0
Endoplasmic reticulum aminopeptidase 1	ERAP1	14	14	39.336	-0.921802	7.45991	0.358699	0
Mitochondrial fission factor	MFF	5	5	34.581	0.487989	7.45321	0.661584	0
Protein SOGA3	SOGA3	15	15	18.613	-1.1867	7.44854	0.240154	0
Stromal membrane-associated protein 1	SMAP1	7	7	40.954	0.204443	7.44623	0.857234	0
Mitochondrial Rho GTPase 1;Mitochondrial Rho GTPase	RHOT1	10	10	15.243	0.458192	7.44507	0.685816	0
Calpain-2 catalytic subunit	CAPN2	9	9	17.938	0.608215	7.445	0.572057	0
Reticulon-4 receptor	RTN4R	11	11	23.272	1.38807	7.44435	0.240154	0
Serine/threonine-protein phosphatase PP1-gamma catalytic subunit;Serine/threonine-protein phosphatase	PPP1CC	14	3	28.148	0.146384	7.44021	0.908866	0
Membrane cofactor protein	CD46	8	3	16.46	-0.974641	7.43912	0.329362	0
Fibronectin type III and SPRY domain-containing protein 1	FSD1	14	14	60.556	0.465908	7.43887	0.704091	0
RELT-like protein 2	RELL2	6	6	22.056	0.429463	7.43786	0.69964	0
Amyloid-like protein 1;C30	APLP1	13	13	105.65	1.20266	7.43616	0.248092	0
Kinesin-like protein KIF21A	KIF21A	20	20	121.36	0.768066	7.43575	0.474106	0
Neudesin	NENF	7	7	30.3	0.672703	7.43397	0.54065	0
Endothelin-converting enzyme-like 1	ECEL1	15	15	52.848	0.942182	7.43153	0.424711	0
Acyl-CoA synthetase family member 3, mitochondrial	ACSF3	11	11	36.054	-0.682793	7.42822	0.522806	0
NADH-ubiquinone oxidoreductase 75 kDa subunit, mitochondrial	NDUFS1	12	12	21.813	-0.133568	7.42597	0.914426	0
AP-1 complex subunit sigma-1A	AP1S1	4	3	56.297	-1.24073	7.42468	0.219446	0
Epsilon-sarcoglycan	SGCE	6	6	14.091	-0.230538	7.4237	0.842911	0
Synapsin-2	SYN2	7	7	26.528	-0.411366	7.41982	0.71145	0
Aldo-keto reductase family 1 member C2	AKR1C2	11	3	8.2477	-0.333987	7.41776	0.755889	0
Uncharacterized protein C19orf52	C19orf52	3	3	13.578	-0.256829	7.41551	0.82431	0
Long-chain-fatty-acid--CoA ligase 4	ACSL4	16	13	39.541	-0.119076	7.41514	0.923173	0
EH domain-containing protein 1	EHD1	15	15	80.88	-0.0942113	7.41394	0.939438	0
Protein lunapark	LNP	7	7	46.706	-0.320018	7.40594	0.768956	0
Ras-related protein Rab-31;Ras-related protein Rab-22A	RAB31;RAB22A	3	3	12.266	0.0792896	7.40458	0.950068	0
Translation initiation factor eIF-2B subunit epsilon	EIF2B5	8	8	14.535	-0.0922052	7.40388	0.939062	0
Isobutyryl-CoA dehydrogenase, mitochondrial	ACAD8	6	6	9.1748	-0.00778797	7.40127	0.996331	0
Sodium/potassium/calcium exchanger 2	SLC24A2	4	4	22.752	0.232215	7.39753	0.830307	0
Type I inositol 1,4,5-trisphosphate 5-phosphatase	INPP5A	10	10	14.105	-0.323389	7.3974	0.757508	0
Copine-7	CPNE7	12	11	52.76	0.146885	7.39694	0.923173	0
Plasma membrane calcium-transporting ATPase 2	ATP2B2	28	8	57.455	0.127982	7.39366	0.915984	0
Acyl-CoA dehydrogenase family member 9, mitochondrial	ACAD9	9	9	11.388	-1.21652	7.38601	0.229617	0
Citrate lyase subunit beta-like protein, mitochondrial	CLYBL	7	7	23.317	0.463631	7.38552	0.673667	0
Beta-secretase 1	BACE1	9	9	106.6	0.233795	7.38389	0.82659	0
CaM kinase-like vesicle-associated protein	CAMKV	5	5	8.2263	-0.740665	7.38386	0.467687	0
Na(+)/H(+) exchange regulatory cofactor NHE-RF2	SLC9A3R2	6	6	10.545	-0.133249	7.38341	0.914426	0
Beta-galactosidase	GLB1	4	4	35.32	-1.62502	7.3703	0.114285	0
Microtubule-associated protein 1A;MAP1A heavy chain;MAP1 light chain LC2	MAP1A	27	25	84.698	1.36407	7.36963	0.287079	0
Protein pelota homolog	PELO	9	9	37.162	-0.397474	7.34938	0.734975	0
Raftlin	RFTN1	10	10	51.984	-1.83547	7.34768	0.0784858	0
Putative adenosylhomocysteinase 2;Adenosylhomocysteinase;Putative adenosylhomocysteinase 3	AHCYL1;AHCYL2	8	8	10.661	-0.956054	7.34752	0.354424	0
Basic leucine zipper and W2 domain-containing protein 1	BZW1	10	10	14.849	0.0637906	7.34076	0.956773	0
Calcium-transporting ATPase;Calcium-transporting ATPase type 2C member 1	ATP2C1	9	9	28.277	-0.137197	7.3274	0.914426	0
BTB/POZ domain-containing protein KCTD8	KCTD8	9	9	22.762	1.03579	7.32523	0.447461	0
Collagen alpha-1(XII) chain	COL12A1	38	38	54.838	-0.494975	7.3228	0.699337	0
Protein FAM131B	FAM131B	5	5	50.405	1.1142	7.31979	0.306559	0
cAMP-dependent protein kinase type II-beta regulatory subunit	PRKAR2B	10	7	57.714	0.317084	7.31819	0.766238	0
Atrial natriuretic peptide receptor 3	NPR3	15	15	27.865	-0.381436	7.31655	0.725593	0
Basic leucine zipper and W2 domain-containing protein 2	BZW2	6	6	25.83	-0.25058	7.3098	0.817287	0
DnaJ homolog subfamily B member 2	DNAJB2	7	7	12.082	-1.02127	7.30817	0.307167	0
Type I inositol 3,4-bisphosphate 4-phosphatase	INPP4A	8	8	19.63	-0.416414	7.2995	0.704091	0
Lipid phosphate phosphatase-related protein type 4	LPPR4	7	7	12.452	-0.678809	7.29672	0.514999	0
Phostensin	PPP1R18	17	17	183.64	-2.82109	7.28631	0.0180865	0.02
Glucosylceramidase	GBA	11	11	38.679	-0.285274	7.27839	0.790609	0
Kynurenine--oxoglutarate transaminase 1	CCBL1	3	3	10.798	-1.56318	7.27555	0.122882	0
Lysophosphatidylcholine acyltransferase 1	LPCAT1	4	4	12.068	-1.00823	7.27346	0.330901	0
Delta-1-pyrroline-5-carboxylate synthase;Glutamate 5-kinase;Gamma-glutamyl phosphate reductase	ALDH18A1	11	11	33.664	-0.726156	7.2512	0.522248	0
Protein scribble homolog	SCRIB	19	19	32.106	-1.29064	7.23376	0.219446	0
Protein phosphatase 1 regulatory subunit 12A	PPP1R12A	13	13	52.174	0.0804965	7.22693	0.956695	0
Acylglycerol kinase, mitochondrial	AGK	5	5	13.36	-0.162727	7.19085	0.900968	0
Small integral membrane protein 1	SMIM1	2	2	5.3461
Tubulin alpha-1C chain	TUBA1C	40	3	47.672
4F2 cell-surface antigen heavy chain	SLC3A2	44	2	57.333
Microtubule-associated protein tau	MAPT	42	2	11.426
Beta-2-microglobulin;Beta-2-microglobulin form pI 5.3	B2M	4	4	24.659
Putative heat shock protein HSP 90-beta 2	HSP90AB2P	15	3	19.263
