# Supplementary material for: Human sensory-like neuron surfaceome analysis
Source: PLoS One. 2025 Apr 2;20(4):e0320056. doi: 10.1371/journal.pone.0320056 (PMC11964241; doi:10.1371/journal.pone.0320056)
Supplement: S3 Table — (XLSX) [file pone.0320056.s004.xlsx]

## Sheet: DAVID clustering
Annotation Cluster 1	Enrichment Score: 8.677206695823964
Category	Term	Count	%	PValue	Fold Enrichment	Benjamini
GOTERM_CC_DIRECT	GO:0005886~plasma membrane	67	67.0	1.2549405450423377E-17	2.596723163841808	1.4850129783000995E-15
UP_KW_CELLULAR_COMPONENT	KW-1003~Cell membrane	45	45.0	1.6481695073657685E-7	2.1141743921893434	5.76859327578019E-6
UP_KW_CELLULAR_COMPONENT	KW-0472~Membrane	59	59.0	0.004495260732916683	1.304411960066272	0.026222354275347318
Annotation Cluster 2	Enrichment Score: 7.306948353438445
Category	Term	Count	%	PValue	Fold Enrichment	Benjamini
UP_SEQ_FEATURE	REPEAT:Annexin 1	7	7.000000000000001	3.137059656319367E-11	102.66000000000001	3.0339848390403017E-9
UP_SEQ_FEATURE	REPEAT:Annexin 2	7	7.000000000000001	3.137059656319367E-11	102.66000000000001	3.0339848390403017E-9
UP_SEQ_FEATURE	REPEAT:Annexin 3	7	7.000000000000001	3.137059656319367E-11	102.66000000000001	3.0339848390403017E-9
UP_SEQ_FEATURE	REPEAT:Annexin 4	7	7.000000000000001	3.137059656319367E-11	102.66000000000001	3.0339848390403017E-9
INTERPRO	IPR018252:Annexin repeat, conserved site	7	7.000000000000001	4.7165856292876805E-11	95.88000000000001	2.983240410524458E-9
INTERPRO	IPR018502:Annexin repeat	7	7.000000000000001	4.7165856292876805E-11	95.88000000000001	2.983240410524458E-9
INTERPRO	IPR001464:Annexin	7	7.000000000000001	4.7165856292876805E-11	95.88000000000001	2.983240410524458E-9
UP_KW_DOMAIN	KW-0041~Annexin	7	7.000000000000001	9.867243680406063E-11	84.22093023255815	1.2827416784527883E-9
SMART	SM00335:ANX	7	7.000000000000001	2.3761490662340725E-10	72.07638888888889	5.58395030565007E-9
UP_KW_LIGAND	KW-0111~Calcium/phospholipid-binding	7	7.000000000000001	3.1763840528304836E-10	67.84539007092198	6.352768105660967E-9
GOTERM_MF_DIRECT	GO:0005544~calcium-dependent phospholipid binding	7	7.000000000000001	3.103218166548724E-7	25.268423062237492	1.525748931886456E-5
GOTERM_MF_DIRECT	GO:0001786~phosphatidylserine binding	7	7.000000000000001	7.149116407416907E-7	22.007981376787495	2.6728709647353683E-5
GOTERM_MF_DIRECT	GO:0005509~calcium ion binding	17	17.0	1.113812962953054E-6	4.412480953230744	3.6508313785683435E-5
GOTERM_MF_DIRECT	GO:0019834~phospholipase A2 inhibitor activity	4	4.0	2.508822440380051E-6	129.95189003436425	6.167521832600958E-5
GOTERM_MF_DIRECT	GO:0004859~phospholipase inhibitor activity	4	4.0	1.4832212604038147E-5	77.97113402061855	2.9170018121275025E-4
GOTERM_MF_DIRECT	GO:0048306~calcium-dependent protein binding	5	5.0	0.001239165456850623	10.593904078888391	0.011275762271204977
GOTERM_MF_DIRECT	GO:0005262~calcium channel activity	4	4.0	0.005648317752320405	10.98184986205895	0.03967270802225046
GOTERM_BP_DIRECT	GO:0070588~calcium ion transmembrane transport	4	4.0	0.022757044441925178	6.553559322033898	0.3378751774789362
GOTERM_BP_DIRECT	GO:0043086~negative regulation of catalytic activity	3	3.0	0.132827308081319	4.677338709677419	0.91398219481413
Annotation Cluster 3	Enrichment Score: 7.121692246436447
Category	Term	Count	%	PValue	Fold Enrichment	Benjamini
UP_KW_BIOLOGICAL_PROCESS	KW-0130~Cell adhesion	28	28.000000000000004	5.671341822406751E-21	10.205862304021814	2.8356709112033757E-19
GOTERM_BP_DIRECT	GO:0007155~cell adhesion	26	26.0	3.818374930136921E-17	9.056900900900901	4.818789161832794E-14
INTERPRO	IPR003598:Immunoglobulin subtype 2	18	18.0	1.4527524486962426E-14	13.589291338582676	3.675463695201494E-12
UP_SEQ_FEATURE	DOMAIN:Ig-like C2-type 1	16	16.0	6.462904858998285E-14	15.947184466019417	2.1876932947709196E-11
UP_SEQ_FEATURE	DOMAIN:Ig-like C2-type 2	16	16.0	6.462904858998285E-14	15.947184466019417	2.1876932947709196E-11
SMART	SM00408:IGc2	18	18.0	7.557013497876523E-13	10.215551181102361	3.551796344001966E-11
UP_SEQ_FEATURE	DOMAIN:Ig-like C2-type 3	12	12.0	3.083229672798755E-11	19.09953488372093	3.0339848390403017E-9
INTERPRO	IPR003599:Immunoglobulin subtype	18	18.0	1.1600503893858354E-9	6.676363636363636	5.869854970292327E-8
INTERPRO	IPR013098:Immunoglobulin I-set	11	11.0	2.7885944712109846E-9	15.066857142857142	1.1758573353606317E-7
UP_SEQ_FEATURE	DOMAIN:Ig-like C2-type 5	8	8.0	1.0607443450530724E-8	28.81684210526316	8.976549020011625E-7
KEGG_PATHWAY	hsa04514:Cell adhesion molecules	13	13.0	1.2468733045209222E-8	9.058598726114651	1.970059821143057E-6
SMART	SM00409:IG	18	18.0	4.6600741249947453E-8	5.018858800773694	7.3007827958251E-7
INTERPRO	IPR007110:Immunoglobulin-like domain	19	19.0	6.239866028841897E-8	4.775150720838794	1.9733576316212497E-6
UP_SEQ_FEATURE	DOMAIN:Ig-like	17	17.0	1.0716874622725E-7	5.272567975830817	7.883811504804747E-6
UP_SEQ_FEATURE	DOMAIN:Ig-like C2-type 4	8	8.0	1.1645216402961222E-7	20.532	7.883811504804747E-6
INTERPRO	IPR013783:Immunoglobulin-like fold	22	22.0	1.6370024502769957E-7	3.824768812330009	4.601795776889776E-6
UP_KW_DOMAIN	KW-0393~Immunoglobulin domain	19	19.0	2.71982756756641E-7	4.261511782739293	1.7678879189181664E-6
UP_SEQ_FEATURE	DOMAIN:Ig-like C2-type 6	6	6.0	1.1899536067786906E-6	31.587692307692308	5.754275655636953E-5
GOTERM_BP_DIRECT	GO:0007411~axon guidance	9	9.0	4.543868963976402E-6	9.508032786885245	5.734362632538219E-4
GOTERM_MF_DIRECT	GO:0098632~protein binding involved in cell-cell adhesion	5	5.0	1.344466786842192E-5	33.60824742268041	2.8329835865603334E-4
UP_SEQ_FEATURE	DOMAIN:Fibronectin type-III 1	7	7.000000000000001	5.775790312699337E-5	10.339856115107914	0.0016292541840406047
UP_SEQ_FEATURE	DOMAIN:Fibronectin type-III 2	7	7.000000000000001	5.775790312699337E-5	10.339856115107914	0.0016292541840406047
UP_SEQ_FEATURE	DOMAIN:Bravo_FIGEY	3	3.0	6.882893342172002E-5	205.32	0.0018331262858372914
GOTERM_BP_DIRECT	GO:0007413~axonal fasciculation	4	4.0	1.1891493931445072E-4	40.701052631578946	0.010719332386774057
INTERPRO	IPR026966:Fibronectin type III C-terminal domain	3	3.0	1.5724806769658493E-4	143.82	0.0024694006588409033
UP_SEQ_FEATURE	DOMAIN:Fibronectin type-III	7	7.000000000000001	2.3132854983302407E-4	8.029273743016761	0.003913581988979048
UP_SEQ_FEATURE	DOMAIN:Fibronectin type-III 4	5	5.0	2.588335411298472E-4	16.040625000000002	0.003913581988979048
SMART	SM00060:FN3	7	7.000000000000001	5.449147651745835E-4	6.72712962962963	0.004268498993867571
INTERPRO	IPR013106:Immunoglobulin V-set	10	10.0	7.845437656793499E-4	4.0370526315789474	0.007704099267410092
INTERPRO	IPR003961:Fibronectin, type III	7	7.000000000000001	7.917256164136855E-4	6.361706161137442	0.007704099267410092
UP_SEQ_FEATURE	DOMAIN:Fibronectin type-III 3	5	5.0	7.978367708597459E-4	11.937209302325583	0.010002509145778667
GOTERM_CC_DIRECT	GO:0043194~axon initial segment	3	3.0	0.004532350487754289	29.399999999999995	0.02925426223914132
UP_SEQ_FEATURE	DOMAIN:Fibronectin type-III 5	3	3.0	0.019915407360423062	13.688	0.18989761666206217
Annotation Cluster 4	Enrichment Score: 5.3851079542608105
Category	Term	Count	%	PValue	Fold Enrichment	Benjamini
GOTERM_MF_DIRECT	GO:0005200~structural constituent of cytoskeleton	13	13.0	2.410768654563742E-13	23.682821081029	7.111767530963038E-11
INTERPRO	IPR006821:Intermediate filament head, DNA-binding domain	5	5.0	2.3115414419507637E-8	136.9714285714286	8.354571211622047E-7
UP_SEQ_FEATURE	REGION:Coil 1B	7	7.000000000000001	9.269774562857274E-7	21.135882352941177	5.266685976386987E-5
INTERPRO	IPR018039:Intermediate filament protein, conserved site	7	7.000000000000001	9.563728557183159E-7	20.973750000000003	2.1996575681521266E-5
UP_SEQ_FEATURE	REGION:Coil 1A	7	7.000000000000001	1.0113281786267477E-6	20.829565217391306	5.266685976386987E-5
UP_SEQ_FEATURE	REGION:Linker 1	7	7.000000000000001	1.0113281786267477E-6	20.829565217391306	5.266685976386987E-5
GOTERM_BP_DIRECT	GO:0045109~intermediate filament organization	7	7.000000000000001	1.096737367805769E-6	20.504696969696973	2.3053746907275149E-4
UP_SEQ_FEATURE	REGION:Head	7	7.000000000000001	1.3028288015991088E-6	19.96166666666667	5.8801006578839776E-5
UP_SEQ_FEATURE	REGION:Tail	7	7.000000000000001	1.5328076748465917E-6	19.422162162162163	6.48569247419464E-5
UP_SEQ_FEATURE	DOMAIN:IF rod	7	7.000000000000001	1.7949201704585371E-6	18.91105263157895	6.750894196669054E-5
UP_KW_CELLULAR_COMPONENT	KW-0403~Intermediate filament	7	7.000000000000001	4.15411098074175E-6	16.321305841924396	4.8464628108653754E-5
SMART	SM01391:SM01391	7	7.000000000000001	1.1475946515066636E-5	13.45425925925926	1.3484237155203296E-4
GOTERM_CC_DIRECT	GO:0005883~neurofilament	4	4.0	1.2644210789062784E-5	82.32000000000001	2.3624709632196256E-4
UP_SEQ_FEATURE	REGION:Linker 2	4	4.0	2.3179471516528096E-5	68.44000000000001	7.472620103185487E-4
UP_SEQ_FEATURE	REGION:Coil 2	5	5.0	2.4355181974704628E-4	16.295238095238098	0.003913581988979048
UP_SEQ_FEATURE	REGION:Linker 12	5	5.0	2.4355181974704628E-4	16.295238095238098	0.003913581988979048
GOTERM_CC_DIRECT	GO:0005882~intermediate filament	6	6.0	4.5981917081656785E-4	9.284210526315789	0.00408089514099704
UP_SEQ_FEATURE	CARBOHYD:O-linked (GlcNAc) threonine	3	3.0	0.00545094322138291	26.78086956521739	0.060496533784856234
UP_SEQ_FEATURE	SITE:Stutter	3	3.0	0.01167844084822325	18.11647058823529	0.1180045440932409
Annotation Cluster 5	Enrichment Score: 4.413267882127083
Category	Term	Count	%	PValue	Fold Enrichment	Benjamini
INTERPRO	IPR013162:CD80-like, immunoglobulin C2-set	6	6.0	5.059361378444608E-7	37.114838709677414	1.2800184287464859E-5
GOTERM_BP_DIRECT	GO:0007157~heterophilic cell-cell adhesion via plasma membrane cell adhesion molecules	5	5.0	1.4503855917477685E-4	18.589423076923076	0.011439916354910524
INTERPRO	IPR013106:Immunoglobulin V-set	10	10.0	7.845437656793499E-4	4.0370526315789474	0.007704099267410092
Annotation Cluster 6	Enrichment Score: 4.346968657482225
Category	Term	Count	%	PValue	Fold Enrichment	Benjamini
UP_KW_BIOLOGICAL_PROCESS	KW-0130~Cell adhesion	28	28.000000000000004	5.671341822406751E-21	10.205862304021814	2.8356709112033757E-19
UP_SEQ_FEATURE	CARBOHYD:N-linked (GlcNAc...) asparagine	43	43.0	1.7470675950117613E-6	2.0180022857142856	6.750894196669054E-5
UP_KW_DOMAIN	KW-0732~Signal	46	46.0	8.349673291582283E-6	1.780405694254446	2.713643819764242E-5
UP_SEQ_FEATURE	TOPO_DOM:Extracellular	32	32.0	1.15095231647009E-5	2.2424027303754266	3.8959735912512546E-4
UP_KW_PTM	KW-1015~Disulfide bond	47	47.0	2.3868480274336877E-5	1.743225552050473	1.4321088164602128E-4
UP_KW_PTM	KW-0325~Glycoprotein	51	51.0	3.518651691423937E-4	1.519980988593156	0.0014074606765695748
UP_SEQ_FEATURE	TOPO_DOM:Cytoplasmic	33	33.0	7.076449178883783E-4	1.7788290889997376	0.009039162441706265
UP_KW_CELLULAR_COMPONENT	KW-0472~Membrane	59	59.0	0.004495260732916683	1.304411960066272	0.026222354275347318
UP_SEQ_FEATURE	TRANSMEM:Helical	36	36.0	0.025767630664071478	1.3803025210084032	0.22953534157337355
GOTERM_CC_DIRECT	GO:0016021~integral component of membrane	28	28.000000000000004	0.4461870897723451	1.066716031099593	1.0
UP_KW_DOMAIN	KW-1133~Transmembrane helix	36	36.0	0.46572573657576055	1.0420874680777086	0.6547930572593866
UP_KW_DOMAIN	KW-0812~Transmembrane	36	36.0	0.5036869671226051	1.029176336854071	0.6547930572593866
Annotation Cluster 7	Enrichment Score: 4.100732711327465
Category	Term	Count	%	PValue	Fold Enrichment	Benjamini
UP_KW_PTM	KW-0007~Acetylation	49	49.0	2.0069306396582582E-7	1.995212121212121	4.81663353517982E-6
GOTERM_CC_DIRECT	GO:0005737~cytoplasm	47	47.0	3.0317371444482853E-5	1.7294117647058822	4.679420375126701E-4
UP_KW_CELLULAR_COMPONENT	KW-0963~Cytoplasm	38	38.0	0.08195547240313324	1.247906684090799	0.40977736201566617
Annotation Cluster 8	Enrichment Score: 3.967591018822278
Category	Term	Count	%	PValue	Fold Enrichment	Benjamini
UP_KW_PTM	KW-0336~GPI-anchor	9	9.0	6.83910290727177E-6	8.94232394366197	7.286357328905945E-5
GOTERM_CC_DIRECT	GO:0031225~anchored component of membrane	7	7.000000000000001	1.6020553488037276E-5	12.978378378378379	2.843648244126616E-4
UP_KW_PTM	KW-0449~Lipoprotein	19	19.0	6.523310502527582E-5	2.9074945770065077	3.131189041213239E-4
UP_SEQ_FEATURE	LIPID:GPI-anchor amidated asparagine	4	4.0	9.962055860485108E-5	43.22526315789474	0.001983621122808358
UP_SEQ_FEATURE	PROPEP:Removed in mature form	8	8.0	5.342498015296973E-4	5.625205479452055	0.006955521454530867
GOTERM_CC_DIRECT	GO:0031362~anchored component of external side of plasma membrane	3	3.0	0.004113541083448581	30.87	0.02704272378933789
Annotation Cluster 9	Enrichment Score: 3.620369772614213
Category	Term	Count	%	PValue	Fold Enrichment	Benjamini
INTERPRO	IPR013162:CD80-like, immunoglobulin C2-set	6	6.0	5.059361378444608E-7	37.114838709677414	1.2800184287464859E-5
UP_SEQ_FEATURE	DOMAIN:Ig-like V-type 1	3	3.0	0.004992560342648432	27.998181818181816	0.05827523020643084
UP_SEQ_FEATURE	DOMAIN:Ig-like V-type 2	3	3.0	0.00545094322138291	26.78086956521739	0.060496533784856234
Annotation Cluster 10	Enrichment Score: 3.5014477576312015
Category	Term	Count	%	PValue	Fold Enrichment	Benjamini
GOTERM_MF_DIRECT	GO:0005178~integrin binding	14	14.000000000000002	1.6626363580485948E-12	16.950246526221424	2.4523886281216775E-10
GOTERM_BP_DIRECT	GO:0046718~viral entry into host cell	8	8.0	9.246517851205385E-7	15.163137254901962	2.3053746907275149E-4
KEGG_PATHWAY	hsa05410:Hypertrophic cardiomyopathy	9	9.0	1.2763141256242303E-6	10.94	1.008288159243142E-4
GOTERM_BP_DIRECT	GO:0007160~cell-matrix adhesion	8	8.0	1.2787339805937088E-6	14.454579439252337	2.3053746907275149E-4
GOTERM_BP_DIRECT	GO:0007229~integrin-mediated signaling pathway	8	8.0	1.5411289885634542E-6	14.060363636363636	2.431130979458849E-4
KEGG_PATHWAY	hsa05414:Dilated cardiomyopathy	9	9.0	2.0911116026416035E-6	10.25625	1.1013187773912445E-4
KEGG_PATHWAY	hsa05412:Arrhythmogenic right ventricular cardiomyopathy	8	8.0	5.286177227628315E-6	11.366233766233767	2.0880400049131843E-4
GOTERM_CC_DIRECT	GO:0008305~integrin complex	5	5.0	9.439615023412944E-6	36.75000000000001	2.0944145833197468E-4
UP_KW_MOLECULAR_FUNCTION	KW-1183~Host cell receptor for virus entry	6	6.0	2.9840170508947594E-5	16.235049642114983	0.0010444059678131657
KEGG_PATHWAY	hsa04810:Regulation of actin cytoskeleton	11	11.0	3.537297561635463E-5	5.255021834061136	0.0011177860294768064
GOTERM_MF_DIRECT	GO:0001618~virus receptor activity	6	6.0	4.4953460389652184E-5	15.18918195206855	7.800747538204349E-4
UP_SEQ_FEATURE	MOTIF:GFFKR motif	4	4.0	4.7437710318970824E-5	54.752	0.0014597877220883294
GOTERM_BP_DIRECT	GO:0033627~cell adhesion mediated by integrin	5	5.0	5.131907603325156E-5	24.16625	0.005397056162830289
UP_SEQ_FEATURE	REPEAT:FG-GAP	4	4.0	7.04007140794233E-5	48.31058823529412	0.0018331262858372914
INTERPRO	IPR018184:Integrin alpha chain, C-terminal cytoplasmic region, conserved site	4	4.0	7.118692321032812E-5	47.940000000000005	0.0015008576310177513
KEGG_PATHWAY	hsa04510:Focal adhesion	10	10.0	7.403115164274247E-5	5.442786069651741	0.001949486993258885
UP_KW_MOLECULAR_FUNCTION	KW-0401~Integrin	5	5.0	8.6275961499849E-5	20.882038488952244	0.0011599543733248434
UP_SEQ_FEATURE	REPEAT:FG-GAP 7	4	4.0	9.962055860485108E-5	43.22526315789474	0.001983621122808358
UP_SEQ_FEATURE	REPEAT:FG-GAP 1	4	4.0	9.962055860485108E-5	43.22526315789474	0.001983621122808358
UP_SEQ_FEATURE	REPEAT:FG-GAP 2	4	4.0	9.962055860485108E-5	43.22526315789474	0.001983621122808358
UP_SEQ_FEATURE	REPEAT:FG-GAP 3	4	4.0	9.962055860485108E-5	43.22526315789474	0.001983621122808358
UP_SEQ_FEATURE	REPEAT:FG-GAP 4	4	4.0	9.962055860485108E-5	43.22526315789474	0.001983621122808358
UP_SEQ_FEATURE	REPEAT:FG-GAP 5	4	4.0	9.962055860485108E-5	43.22526315789474	0.001983621122808358
UP_SEQ_FEATURE	REPEAT:FG-GAP 6	4	4.0	9.962055860485108E-5	43.22526315789474	0.001983621122808358
INTERPRO	IPR000413:Integrin alpha chain	4	4.0	1.029541259514657E-4	42.61333333333334	0.0018605281332657732
INTERPRO	IPR013649:Integrin alpha-2	4	4.0	1.029541259514657E-4	42.61333333333334	0.0018605281332657732
INTERPRO	IPR013519:Integrin alpha beta-propellor	4	4.0	1.2180036745060227E-4	40.370526315789476	0.002054366197666825
INTERPRO	IPR013517:FG-GAP repeat	4	4.0	1.6592810751104884E-4	36.52571428571429	0.0024694006588409033
GOTERM_MF_DIRECT	GO:0098639~collagen binding involved in cell-matrix adhesion	3	3.0	2.5258204908549863E-4	116.95670103092783	0.003495288755872557
SMART	SM00191:Int_alpha	4	4.0	2.7479912216055863E-4	30.34795321637427	0.0025831117483092513
GOTERM_MF_DIRECT	GO:0043236~laminin binding	4	4.0	3.029635677097538E-4	29.988897700237906	0.0038858370641033633
UP_SEQ_FEATURE	DOMAIN:Integrin_alpha2	3	3.0	0.0014719219129781533	51.33	0.018118020637931085
GOTERM_BP_DIRECT	GO:0048333~mesodermal cell differentiation	3	3.0	0.0016569206156079861	48.332499999999996	0.07210461437576822
GOTERM_MF_DIRECT	GO:0005518~collagen binding	4	4.0	0.0050071360937671205	11.466343238326258	0.03602695482100733
GOTERM_BP_DIRECT	GO:0031589~cell-substrate adhesion	3	3.0	0.005116231478633761	27.618571428571425	0.14075286331380865
UP_SEQ_FEATURE	DOMAIN:VWFA	4	4.0	0.0078131782893332	9.777142857142858	0.08396066193458057
KEGG_PATHWAY	hsa04512:ECM-receptor interaction	5	5.0	0.008034946665358839	6.215909090909091	0.1057934644272247
GOTERM_MF_DIRECT	GO:0001968~fibronectin binding	3	3.0	0.011460114465814773	18.274484536082475	0.0786217155212874
KEGG_PATHWAY	hsa05205:Proteoglycans in cancer	6	6.0	0.03723820256898922	3.201951219512195	0.21791244466297396
KEGG_PATHWAY	hsa04151:PI3K-Akt signaling pathway	8	8.0	0.03973228535918491	2.472316384180791	0.22420361024111488
KEGG_PATHWAY	hsa05222:Small cell lung cancer	4	4.0	0.05000334262968807	4.756521739130435	0.2548557463061521
KEGG_PATHWAY	hsa04640:Hematopoietic cell lineage	4	4.0	0.059765016534646956	4.42020202020202	0.28614765492346117
INTERPRO	IPR002035:von Willebrand factor, type A	3	3.0	0.06291807660280979	7.282025316455696	0.30612064193290145
UP_KW_LIGAND	KW-0460~Magnesium	9	9.0	0.0669767524030687	2.0068202584518993	0.3375008060218268
UP_KW_MOLECULAR_FUNCTION	KW-0675~Receptor	15	15.0	0.07036335231710586	1.5912320880593098	0.3078396663873381
SMART	SM00327:VWA	3	3.0	0.09102526956683944	5.844031531531531	0.3055848335458181
KEGG_PATHWAY	hsa05165:Human papillomavirus infection	6	6.0	0.17790569006191265	1.983081570996979	0.5901003642845458
KEGG_PATHWAY	hsa05200:Pathways in cancer	6	6.0	0.5271853918827947	1.2361581920903955	1.0
GOTERM_MF_DIRECT	GO:0046872~metal ion binding	12	12.0	0.8157213348335605	0.8744426245303015	1.0
Annotation Cluster 11	Enrichment Score: 3.4173687528303276
Category	Term	Count	%	PValue	Fold Enrichment	Benjamini
INTERPRO	IPR013162:CD80-like, immunoglobulin C2-set	6	6.0	5.059361378444608E-7	37.114838709677414	1.2800184287464859E-5
INTERPRO	IPR003585:Neurexin/syndecan/glycophorin C	3	3.0	0.002305899551881934	41.09142857142857	0.020835449522361764
SMART	SM00294:4.1m	3	3.0	0.003981413241530121	30.88988095238095	0.02079182470576841
UP_SEQ_FEATURE	DOMAIN:Ig-like V-type	5	5.0	0.0046084156849125315	7.385611510791367	0.05473504243308393
Annotation Cluster 12	Enrichment Score: 3.2513168908517383
Category	Term	Count	%	PValue	Fold Enrichment	Benjamini
GOTERM_MF_DIRECT	GO:0051087~chaperone binding	8	8.0	1.4483579074330645E-6	14.176569821930647	4.27265582692754E-5
GOTERM_BP_DIRECT	GO:1903416~response to glycoside	3	3.0	2.569929123059386E-4	115.998	0.016216252766504725
GOTERM_CC_DIRECT	GO:0005794~Golgi apparatus	7	7.000000000000001	0.4734261979254796	1.2603674540682417	1.0
Annotation Cluster 13	Enrichment Score: 3.1831479268789424
Category	Term	Count	%	PValue	Fold Enrichment	Benjamini
GOTERM_CC_DIRECT	GO:0042383~sarcolemma	8	8.0	7.943804250188427E-7	15.532075471698114	2.1692696221668396E-5
GOTERM_CC_DIRECT	GO:0016328~lateral plasma membrane	4	4.0	0.005263816115385885	11.276712328767124	0.03278341615722788
GOTERM_CC_DIRECT	GO:0005768~endosome	5	5.0	0.06748806497730692	3.2358490566037736	0.23260449579557238
Annotation Cluster 14	Enrichment Score: 3.0747763611038543
Category	Term	Count	%	PValue	Fold Enrichment	Benjamini
GOTERM_MF_DIRECT	GO:0002020~protease binding	7	7.000000000000001	2.1565004394301242E-5	12.292746354602023	3.9760476851992914E-4
GOTERM_BP_DIRECT	GO:1903078~positive regulation of protein localization to plasma membrane	5	5.0	2.075210641971278E-4	16.958771929824564	0.01454953238982085
GOTERM_MF_DIRECT	GO:0015026~coreceptor activity	4	4.0	0.001261356457456828	18.564555719194892	0.011275762271204977
GOTERM_CC_DIRECT	GO:0043235~receptor complex	4	4.0	0.0889702854286325	3.758904109589041	0.28200402970682625
Annotation Cluster 15	Enrichment Score: 2.6282930485342164
Category	Term	Count	%	PValue	Fold Enrichment	Benjamini
GOTERM_MF_DIRECT	GO:0051015~actin filament binding	10	10.0	2.2351202409867406E-6	8.62512544475869	5.9941861008280766E-5
GOTERM_MF_DIRECT	GO:0003779~actin binding	10	10.0	5.673713795357924E-5	5.750083629839127	9.298586497947709E-4
GOTERM_CC_DIRECT	GO:0005884~actin filament	6	6.0	9.101950884665083E-5	13.136170212765956	0.001042320181953582
UP_KW_MOLECULAR_FUNCTION	KW-0009~Actin-binding	9	9.0	9.942466057070087E-5	6.024504483920717	0.0011599543733248434
GOTERM_CC_DIRECT	GO:0030054~cell junction	8	8.0	1.3054631792493512E-4	7.096551724137932	0.0013630571430397638
UP_SEQ_FEATURE	REPEAT:Spectrin 3	4	4.0	1.5666925056227691E-4	37.330909090909095	0.002946252295296152
UP_SEQ_FEATURE	REPEAT:Spectrin 4	4	4.0	1.5666925056227691E-4	37.330909090909095	0.002946252295296152
GOTERM_CC_DIRECT	GO:0030864~cortical actin cytoskeleton	5	5.0	1.9981896203923592E-4	17.150000000000002	0.0019704369867757985
INTERPRO	IPR001589:Actinin-type, actin-binding, conserved site	4	4.0	2.192965397921868E-4	33.34956521739131	0.003082334698190181
INTERPRO	IPR002017:Spectrin repeat	4	4.0	2.496874432370991E-4	31.96	0.003324785428367688
GOTERM_CC_DIRECT	GO:0005903~brush border	5	5.0	2.565594986314906E-4	16.078125	0.002461584378761599
UP_SEQ_FEATURE	REGION:Actin-binding	5	5.0	2.588335411298472E-4	16.040625000000002	0.003913581988979048
UP_SEQ_FEATURE	REPEAT:Spectrin 1	4	4.0	2.608301569317651E-4	31.587692307692308	0.003913581988979048
UP_SEQ_FEATURE	REPEAT:Spectrin 2	4	4.0	2.608301569317651E-4	31.587692307692308	0.003913581988979048
UP_SEQ_FEATURE	DOMAIN:Calponin-homology (CH) 1	4	4.0	2.924094767038507E-4	30.417777777777776	0.004124191994343894
UP_SEQ_FEATURE	DOMAIN:Calponin-homology (CH) 2	4	4.0	2.924094767038507E-4	30.417777777777776	0.004124191994343894
INTERPRO	IPR014837:EF-hand, Ca insensitive	3	3.0	3.9047548747278267E-4	95.88	0.004939514916530701
GOTERM_CC_DIRECT	GO:0001725~stress fiber	5	5.0	4.2521072334059784E-4	14.095890410958905	0.003870507866305442
INTERPRO	IPR018159:Spectrin/alpha-actinin	4	4.0	4.4240996569031114E-4	26.44965517241379	0.005329986729507082
GOTERM_MF_DIRECT	GO:0044325~ion channel binding	6	6.0	7.379118830613733E-4	8.354050073637703	0.007506345017348453
SMART	SM00150:SPEC	4	4.0	9.866750033523909E-4	19.883141762452105	0.005796715644695296
UP_SEQ_FEATURE	DOMAIN:Calponin-homology (CH)	4	4.0	0.0065974526003799525	10.395949367088608	0.07203992597511658
GOTERM_CC_DIRECT	GO:0015629~actin cytoskeleton	6	6.0	0.008194746167588697	4.786046511627907	0.047057778311144854
INTERPRO	IPR001715:Calponin homology domain	4	4.0	0.008513167837707274	9.46962962962963	0.07427005044620483
SMART	SM00033:CH	4	4.0	0.010318927101452494	8.736531986531986	0.048498957376826725
GOTERM_BP_DIRECT	GO:0030036~actin cytoskeleton organization	5	5.0	0.014045267263691838	5.34060773480663	0.27350189994419466
GOTERM_MF_DIRECT	GO:0042803~protein homodimerization activity	9	9.0	0.02977543566975032	2.4399868087119856	0.16135512645258637
GOTERM_BP_DIRECT	GO:0007015~actin filament organization	4	4.0	0.03397975122636379	5.603768115942029	0.428824460476711
GOTERM_CC_DIRECT	GO:0042995~cell projection	4	4.0	0.05995713831340265	4.44972972972973	0.21499781920462568
GOTERM_CC_DIRECT	GO:0030018~Z disc	3	3.0	0.1361048919871295	4.607462686567164	0.3993160054167849
UP_SEQ_FEATURE	DOMAIN:EF-hand 1	3	3.0	0.22431327062847056	3.3295135135135134	1.0
UP_SEQ_FEATURE	DOMAIN:EF-hand 2	3	3.0	0.23141694419689413	3.259047619047619	1.0
UP_SEQ_FEATURE	DOMAIN:EF-hand	3	3.0	0.24388246609679742	3.14265306122449	1.0
INTERPRO	IPR018247:EF-Hand 1, calcium-binding site	3	3.0	0.24568221955135505	3.126521739130435	0.8045758154951488
SMART	SM00054:EFh	3	3.0	0.271379616045138	2.9024049217002235	0.6073734263867374
INTERPRO	IPR002048:EF-hand domain	3	3.0	0.3446898210743479	2.437627118644068	1.0
INTERPRO	IPR011992:EF-hand-like domain	3	3.0	0.4252885512304444	2.0545714285714283	1.0
Annotation Cluster 16	Enrichment Score: 2.570882952073352
Category	Term	Count	%	PValue	Fold Enrichment	Benjamini
UP_SEQ_FEATURE	CROSSLNK:Glycyl lysine isopeptide (Lys-Gly) (interchain with G-Cter in SUMO1); alternate	9	9.0	2.700542001781524E-6	10.209281767955801	9.62245755371627E-5
UP_SEQ_FEATURE	CROSSLNK:Glycyl lysine isopeptide (Lys-Gly) (interchain with G-Cter in SUMO2); alternate	9	9.0	2.6591546749340654E-4	5.356173913043478	0.003913581988979048
UP_KW_PTM	KW-1017~Isopeptide bond	18	18.0	0.13083287325503964	1.3976995046780405	0.2616657465100793
UP_KW_PTM	KW-0832~Ubl conjugation	19	19.0	0.5540599731092486	1.037828106852497	0.9498170967587118
Annotation Cluster 17	Enrichment Score: 2.442122406882274
Category	Term	Count	%	PValue	Fold Enrichment	Benjamini
GOTERM_CC_DIRECT	GO:0002116~semaphorin receptor complex	3	3.0	0.001224812626777762	56.12727272727273	0.00945235831535012
GOTERM_MF_DIRECT	GO:0017154~semaphorin receptor activity	3	3.0	0.00223100684232154	41.77025036818851	0.019357265249554535
GOTERM_BP_DIRECT	GO:1902287~semaphorin-plexin signaling pathway involved in axon guidance	3	3.0	0.002609754871725457	38.666	0.08901380130047369
KEGG_PATHWAY	hsa04360:Axon guidance	6	6.0	0.02389681923137323	3.6065934065934067	0.20976096880872058
Annotation Cluster 18	Enrichment Score: 2.3985510339668044
Category	Term	Count	%	PValue	Fold Enrichment	Benjamini
UP_SEQ_FEATURE	DOMAIN:F5/8 type C 1	3	3.0	3.409051935754615E-4	102.66	0.004615856321011748
UP_SEQ_FEATURE	DOMAIN:F5/8 type C 2	3	3.0	3.409051935754615E-4	102.66	0.004615856321011748
INTERPRO	IPR000421:Coagulation factor 5/8 C-terminal type domain	3	3.0	0.009783167067251807	19.837241379310342	0.08250470893382357
SMART	SM00231:FA58C	3	3.0	0.011554913052426438	18.01909722222222	0.04937099213309478
INTERPRO	IPR008979:Galactose-binding domain-like	3	3.0	0.07739830378124365	6.463820224719101	0.3560321973937208
Annotation Cluster 19	Enrichment Score: 2.220235658822627
Category	Term	Count	%	PValue	Fold Enrichment	Benjamini
KEGG_PATHWAY	hsa05412:Arrhythmogenic right ventricular cardiomyopathy	8	8.0	5.286177227628315E-6	11.366233766233767	2.0880400049131843E-4
KEGG_PATHWAY	hsa04145:Phagosome	8	8.0	4.152624325934636E-4	5.757894736842106	0.009373066335681036
KEGG_PATHWAY	hsa05205:Proteoglycans in cancer	6	6.0	0.03723820256898922	3.201951219512195	0.21791244466297396
KEGG_PATHWAY	hsa04611:Platelet activation	3	3.0	0.30817581342805755	2.6467741935483873	0.8395134227867774
GOTERM_BP_DIRECT	GO:0008284~positive regulation of cell proliferation	5	5.0	0.31446338256204837	1.748010849909584	1.0
Annotation Cluster 20	Enrichment Score: 2.2053848502322313
Category	Term	Count	%	PValue	Fold Enrichment	Benjamini
GOTERM_CC_DIRECT	GO:0005903~brush border	5	5.0	2.565594986314906E-4	16.078125	0.002461584378761599
GOTERM_BP_DIRECT	GO:0070527~platelet aggregation	4	4.0	0.0017936384062898472	16.453617021276596	0.07301844092702539
GOTERM_CC_DIRECT	GO:0030863~cortical cytoskeleton	3	3.0	0.004970025565594808	28.063636363636366	0.03150641206760994
GOTERM_CC_DIRECT	GO:0015629~actin cytoskeleton	6	6.0	0.008194746167588697	4.786046511627907	0.047057778311144854
UP_KW_DISEASE	KW-0209~Deafness	4	4.0	0.5014857852846919	1.4722633744855969	1.0
Annotation Cluster 21	Enrichment Score: 2.0629440284174523
Category	Term	Count	%	PValue	Fold Enrichment	Benjamini
KEGG_PATHWAY	hsa04810:Regulation of actin cytoskeleton	11	11.0	3.537297561635463E-5	5.255021834061136	0.0011177860294768064
KEGG_PATHWAY	hsa04510:Focal adhesion	10	10.0	7.403115164274247E-5	5.442786069651741	0.001949486993258885
KEGG_PATHWAY	hsa04670:Leukocyte transendothelial migration	7	7.000000000000001	5.416760996179323E-4	6.717543859649123	0.010698102967454163
GOTERM_CC_DIRECT	GO:0031143~pseudopodium	3	3.0	0.0033332758208386836	34.3	0.02232665879995722
KEGG_PATHWAY	hsa04530:Tight junction	7	7.000000000000001	0.004071558041334118	4.531360946745562	0.05848237913916278
GOTERM_BP_DIRECT	GO:0035633~maintenance of permeability of blood-brain barrier	3	3.0	0.010958804235705078	18.709354838709675	0.23844846457689323
KEGG_PATHWAY	hsa04520:Adherens junction	4	4.0	0.02599043412121922	6.163380281690141	0.21613097848171772
GOTERM_BP_DIRECT	GO:0042981~regulation of apoptotic process	5	5.0	0.0349309056980226	4.027708333333334	0.43257006060462716
KEGG_PATHWAY	hsa05146:Amoebiasis	4	4.0	0.06420398077911205	4.290196078431372	0.29111889148177766
KEGG_PATHWAY	hsa05100:Bacterial invasion of epithelial cells	3	3.0	0.15287508880038087	4.2623376623376625	0.536761422899115
KEGG_PATHWAY	hsa05131:Shigellosis	5	5.0	0.18300580917685283	2.214574898785425	0.5901003642845458
GOTERM_BP_DIRECT	GO:0045893~positive regulation of transcription, DNA-templated	5	5.0	0.5105801187983102	1.3351519337016575	1.0
Annotation Cluster 22	Enrichment Score: 2.0552987631839335
Category	Term	Count	%	PValue	Fold Enrichment	Benjamini
GOTERM_MF_DIRECT	GO:0051087~chaperone binding	8	8.0	1.4483579074330645E-6	14.176569821930647	4.27265582692754E-5
GOTERM_CC_DIRECT	GO:0005788~endoplasmic reticulum lumen	9	9.0	1.1563681528336429E-4	6.052941176470588	0.0012828459195498225
UP_SEQ_FEATURE	MOTIF:Prevents secretion from ER	5	5.0	1.6511968295724181E-4	18.010526315789473	0.0030212439287041273
GOTERM_BP_DIRECT	GO:0034975~protein folding in endoplasmic reticulum	3	3.0	0.0013853856720005817	52.72636363636364	0.06244131135945479
GOTERM_BP_DIRECT	GO:0071383~cellular response to steroid hormone stimulus	3	3.0	0.0029726492571398007	36.249375	0.09619188109001098
GOTERM_MF_DIRECT	GO:0019899~enzyme binding	8	8.0	0.003723414550019074	3.9985196933650538	0.030511313673767415
GOTERM_MF_DIRECT	GO:0051082~unfolded protein binding	5	5.0	0.004472157667791387	7.439993704257495	0.034543516259587695
GOTERM_MF_DIRECT	GO:0031625~ubiquitin protein ligase binding	7	7.000000000000001	0.004767652410214157	4.444608616810504	0.03516143652532941
GOTERM_BP_DIRECT	GO:0042026~protein refolding	3	3.0	0.007212354661012051	23.1996	0.18203983164394416
GOTERM_CC_DIRECT	GO:0005790~smooth endoplasmic reticulum	3	3.0	0.007434871881582819	22.866666666666664	0.043989658632698346
GOTERM_BP_DIRECT	GO:0006457~protein folding	5	5.0	0.011835922265476678	5.620058139534884	0.24486776883658304
GOTERM_MF_DIRECT	GO:0044183~protein binding involved in protein folding	3	3.0	0.025701526800248585	11.93435724805386	0.15163900812146666
UP_KW_MOLECULAR_FUNCTION	KW-0143~Chaperone	5	5.0	0.030376998548821595	4.158328010787027	0.21263898984175117
GOTERM_BP_DIRECT	GO:0006986~response to unfolded protein	3	3.0	0.03233406744315513	10.545272727272726	0.4206762176624925
KEGG_PATHWAY	hsa04612:Antigen processing and presentation	4	4.0	0.033092080272030665	5.61025641025641	0.21791244466297396
GOTERM_MF_DIRECT	GO:0016887~ATPase activity	6	6.0	0.03432311475581064	3.303861611043159	0.17763717285901995
KEGG_PATHWAY	hsa04141:Protein processing in endoplasmic reticulum	5	5.0	0.06817341129636566	3.198830409356725	0.29111889148177766
GOTERM_CC_DIRECT	GO:0005783~endoplasmic reticulum	10	10.0	0.09930082272078572	1.7989510489510492	0.30922624619192046
UP_KW_BIOLOGICAL_PROCESS	KW-0346~Stress response	3	3.0	0.12514818792138674	4.817245817245817	0.9109027060941651
KEGG_PATHWAY	hsa05417:Lipid and atherosclerosis	3	3.0	0.5818957047925375	1.5265116279069766	1.0
UP_KW_CELLULAR_COMPONENT	KW-0256~Endoplasmic reticulum	6	6.0	0.8503789911722189	0.8317041740005029	1.0
Annotation Cluster 23	Enrichment Score: 2.02900466117756
Category	Term	Count	%	PValue	Fold Enrichment	Benjamini
GOTERM_MF_DIRECT	GO:0001540~beta-amyloid binding	5	5.0	9.638264382064627E-4	11.33301366578758	0.00947762664236355
GOTERM_BP_DIRECT	GO:1904646~cellular response to beta-amyloid	4	4.0	0.0017936384062898472	16.453617021276596	0.07301844092702539
GOTERM_CC_DIRECT	GO:0005794~Golgi apparatus	7	7.000000000000001	0.4734261979254796	1.2603674540682417	1.0
Annotation Cluster 24	Enrichment Score: 1.9771500651433982
Category	Term	Count	%	PValue	Fold Enrichment	Benjamini
UP_SEQ_FEATURE	SITE:Interaction with phosphoserine on interacting protein	3	3.0	4.757661035793463E-4	87.99428571428571	0.006315561806337597
INTERPRO	IPR000308:14-3-3 protein	3	3.0	5.448248209654694E-4	82.18285714285715	0.005743361654344323
INTERPRO	IPR023409:14-3-3 protein, conserved site	3	3.0	5.448248209654694E-4	82.18285714285715	0.005743361654344323
INTERPRO	IPR023410:14-3-3 domain	3	3.0	5.448248209654694E-4	82.18285714285715	0.005743361654344323
SMART	SM00101:14_3_3	3	3.0	9.476950459904861E-4	61.7797619047619	0.005796715644695296
PIR_SUPERFAMILY	PIRSF000868:14-3-3 protein	3	3.0	0.0011866467274529067	50.71428571428572	0.015426407456887788
GOTERM_BP_DIRECT	GO:0006605~protein targeting	3	3.0	0.021356972209372518	13.18159090909091	0.32472890274973637
KEGG_PATHWAY	hsa05203:Viral carcinogenesis	6	6.0	0.03657937505817563	3.2176470588235295	0.21791244466297396
KEGG_PATHWAY	hsa04151:PI3K-Akt signaling pathway	8	8.0	0.03973228535918491	2.472316384180791	0.22420361024111488
KEGG_PATHWAY	hsa04390:Hippo signaling pathway	4	4.0	0.16831397458695574	2.7872611464968156	0.5781219127117175
KEGG_PATHWAY	hsa04110:Cell cycle	3	3.0	0.3181780155447357	2.584251968503937	0.85206993993336
KEGG_PATHWAY	hsa04114:Oocyte meiosis	3	3.0	0.331464529891499	2.505343511450382	0.8585474708665056
KEGG_PATHWAY	hsa05160:Hepatitis C	3	3.0	0.41566937621423106	2.0904458598726117	0.9915881780586324
Annotation Cluster 25	Enrichment Score: 1.950618799221331
Category	Term	Count	%	PValue	Fold Enrichment	Benjamini
UP_KW_DOMAIN	KW-0676~Redox-active center	4	4.0	0.0038980185355960355	12.477174849267872	0.010134848192549693
INTERPRO	IPR013766:Thioredoxin domain	3	3.0	0.018118010553515407	14.381999999999998	0.1432455209387312
UP_SEQ_FEATURE	DOMAIN:Thioredoxin	3	3.0	0.019915407360423062	13.688	0.18989761666206217
Annotation Cluster 26	Enrichment Score: 1.5946018455207742
Category	Term	Count	%	PValue	Fold Enrichment	Benjamini
UP_KW_DOMAIN	KW-0676~Redox-active center	4	4.0	0.0038980185355960355	12.477174849267872	0.010134848192549693
GOTERM_BP_DIRECT	GO:0045454~cell redox homeostasis	3	3.0	0.021356972209372518	13.18159090909091	0.32472890274973637
UP_KW_MOLECULAR_FUNCTION	KW-0560~Oxidoreductase	6	6.0	0.19761089311592084	1.9021262782015906	0.5320293276197869
Annotation Cluster 27	Enrichment Score: 1.5752560644700702
Category	Term	Count	%	PValue	Fold Enrichment	Benjamini
INTERPRO	IPR016201:Plexin-like fold	3	3.0	0.021683483220804784	13.074545454545454	0.15674060728181743
KEGG_PATHWAY	hsa04360:Axon guidance	6	6.0	0.02389681923137323	3.6065934065934067	0.20976096880872058
SMART	SM00423:PSI	3	3.0	0.03628796884276193	9.828598484848484	0.14212787796748425
Annotation Cluster 28	Enrichment Score: 1.5291505675366603
Category	Term	Count	%	PValue	Fold Enrichment	Benjamini
GOTERM_MF_DIRECT	GO:0005391~sodium:potassium-exchanging ATPase activity	3	3.0	7.002309027471037E-4	73.0979381443299	0.0073774327253712715
KEGG_PATHWAY	hsa04260:Cardiac muscle contraction	6	6.0	0.0010826557780642967	7.544827586206896	0.017105961293415888
UP_KW_BIOLOGICAL_PROCESS	KW-0740~Sodium/potassium transport	3	3.0	0.0013119172689347641	53.47142857142857	0.021865287815579403
GOTERM_BP_DIRECT	GO:0010248~establishment or maintenance of transmembrane electrochemical gradient	3	3.0	0.0013853856720005817	52.72636363636364	0.06244131135945479
GOTERM_CC_DIRECT	GO:0005890~sodium:potassium-exchanging ATPase complex	3	3.0	0.0014651712818716932	51.449999999999996	0.01106671925669045
GOTERM_BP_DIRECT	GO:0086064~cell communication by electrical coupling involved in cardiac conduction	3	3.0	0.0022693441669188424	41.42785714285714	0.08678522238338118
GOTERM_BP_DIRECT	GO:0036376~sodium ion export from cell	3	3.0	0.002609754871725457	38.666	0.08901380130047369
GOTERM_BP_DIRECT	GO:0030007~cellular potassium ion homeostasis	3	3.0	0.002609754871725457	38.666	0.08901380130047369
GOTERM_CC_DIRECT	GO:0031090~organelle membrane	3	3.0	0.0063943770137232184	24.695999999999998	0.03913799723916797
GOTERM_BP_DIRECT	GO:0006883~cellular sodium ion homeostasis	3	3.0	0.007787477913121443	22.307307692307692	0.1927019044384169
KEGG_PATHWAY	hsa04261:Adrenergic signaling in cardiomyocytes	6	6.0	0.011194364762718399	4.376	0.13605458711611593
KEGG_PATHWAY	hsa04978:Mineral absorption	4	4.0	0.016689817133436487	7.293333333333334	0.18835650764878323
KEGG_PATHWAY	hsa04964:Proximal tubule bicarbonate reclamation	3	3.0	0.017963755690867646	14.269565217391305	0.18921822661047252
GOTERM_BP_DIRECT	GO:1990573~potassium ion import across plasma membrane	3	3.0	0.022276771257552726	12.888666666666666	0.3346819681789469
KEGG_PATHWAY	hsa04919:Thyroid hormone signaling pathway	5	5.0	0.023462117446089302	4.520661157024793	0.20976096880872058
KEGG_PATHWAY	hsa04918:Thyroid hormone synthesis	4	4.0	0.029936313700022338	5.834666666666667	0.21791244466297396
KEGG_PATHWAY	hsa04971:Gastric acid secretion	4	4.0	0.03096959153414565	5.757894736842106	0.21791244466297396
KEGG_PATHWAY	hsa04960:Aldosterone-regulated sodium reabsorption	3	3.0	0.0436232571590509	8.870270270270272	0.2373713318238979
KEGG_PATHWAY	hsa04974:Protein digestion and absorption	4	4.0	0.06571689342045875	4.248543689320388	0.29111889148177766
KEGG_PATHWAY	hsa04973:Carbohydrate digestion and absorption	3	3.0	0.0668736886800829	6.982978723404255	0.29111889148177766
UP_KW_LIGAND	KW-0630~Potassium	4	4.0	0.06750016120436536	4.153799392097264	0.3375008060218268
KEGG_PATHWAY	hsa04961:Endocrine and other factor-regulated calcium reabsorption	3	3.0	0.08239013945033827	6.19245283018868	0.31750346422325476
UP_KW_BIOLOGICAL_PROCESS	KW-0739~Sodium transport	3	3.0	0.14384289945515144	4.419126328217237	0.9109027060941651
UP_KW_BIOLOGICAL_PROCESS	KW-0633~Potassium transport	3	3.0	0.14574443297506642	4.382903981264637	0.9109027060941651
GOTERM_BP_DIRECT	GO:1902600~hydrogen ion transmembrane transport	3	3.0	0.15748614837256752	4.202826086956522	0.9916218607370678
KEGG_PATHWAY	hsa04911:Insulin secretion	3	3.0	0.18166110274492991	3.816279069767442	0.5901003642845458
KEGG_PATHWAY	hsa04976:Bile secretion	3	3.0	0.19143514971521214	3.6876404494382022	0.6049350731000703
KEGG_PATHWAY	hsa04970:Salivary secretion	3	3.0	0.20127953800972367	3.5673913043478263	0.62357190206934
KEGG_PATHWAY	hsa04925:Aldosterone synthesis and secretion	3	3.0	0.2211374007350278	3.3489795918367347	0.6719174868487383
KEGG_PATHWAY	hsa04972:Pancreatic secretion	3	3.0	0.23446969102151882	3.2176470588235295	0.697416148578106
UP_KW_LIGAND	KW-0915~Sodium	3	3.0	0.23775563955168547	3.1604995374653093	0.7088719081636906
KEGG_PATHWAY	hsa04022:cGMP-PKG signaling pathway	3	3.0	0.44671293042981847	1.9652694610778445	1.0
UP_KW_BIOLOGICAL_PROCESS	KW-0406~Ion transport	5	5.0	0.49859202475319214	1.3502886002886	1.0
KEGG_PATHWAY	hsa04024:cAMP signaling pathway	3	3.0	0.5970313759459981	1.4850678733031675	1.0
Annotation Cluster 29	Enrichment Score: 1.5154549245374254
Category	Term	Count	%	PValue	Fold Enrichment	Benjamini
KEGG_PATHWAY	hsa00620:Pyruvate metabolism	5	5.0	8.110015592811216E-4	11.638297872340425	0.014237582929601915
UP_SEQ_FEATURE	TRANSIT:Mitochondrion	9	9.0	0.005119686351009794	3.3597818181818178	0.058746231519214084
UP_KW_DOMAIN	KW-0809~Transit peptide	9	9.0	0.01767026000109588	2.6831446799753036	0.03828556333570774
KEGG_PATHWAY	hsa01200:Carbon metabolism	5	5.0	0.019873878006491874	4.756521739130434	0.19625454531410724
GOTERM_CC_DIRECT	GO:0005739~mitochondrion	14	14.000000000000002	0.021624095274540508	1.9856650585802897	0.0971715673729352
KEGG_PATHWAY	hsa00020:Citrate cycle (TCA cycle)	3	3.0	0.029662462016127152	10.94	0.21791244466297396
GOTERM_CC_DIRECT	GO:0005759~mitochondrial matrix	6	6.0	0.03979490503526892	3.1742930591259637	0.1605362646309144
UP_KW_CELLULAR_COMPONENT	KW-0496~Mitochondrion	12	12.0	0.0989940464831004	1.6659479027307784	0.43309895336356424
GOTERM_CC_DIRECT	GO:0005743~mitochondrial inner membrane	5	5.0	0.1994683637282126	2.1482254697286014	0.5532130400274646
KEGG_PATHWAY	hsa01100:Metabolic pathways	10	10.0	0.9532447776350229	0.7099286177806619	1.0
Annotation Cluster 30	Enrichment Score: 1.3472101830898688
Category	Term	Count	%	PValue	Fold Enrichment	Benjamini
UP_KW_DISEASE	KW-0144~Charcot-Marie-Tooth disease	4	4.0	0.01969885607291999	6.737476459510359	0.30533226913025985
UP_KW_DISEASE	KW-0523~Neurodegeneration	9	9.0	0.03862733944306694	2.236	0.38092455719294877
UP_KW_DISEASE	KW-0622~Neuropathy	4	4.0	0.11940806140406515	3.2317976513098468	0.740329980705204
Annotation Cluster 31	Enrichment Score: 1.2501875246418974
Category	Term	Count	%	PValue	Fold Enrichment	Benjamini
KEGG_PATHWAY	hsa04145:Phagosome	8	8.0	4.152624325934636E-4	5.757894736842106	0.009373066335681036
KEGG_PATHWAY	hsa05132:Salmonella infection	6	6.0	0.07359540748131062	2.636144578313253	0.3018202318848359
GOTERM_BP_DIRECT	GO:0000278~mitotic cell cycle	3	3.0	0.1866062524226477	3.7661688311688306	1.0
GOTERM_CC_DIRECT	GO:0005874~microtubule	4	4.0	0.20853221078338827	2.517431192660551	0.5694533448315603
UP_KW_CELLULAR_COMPONENT	KW-0493~Microtubule	3	3.0	0.4718344863315967	1.8749070039324054	1.0
Annotation Cluster 32	Enrichment Score: 1.0605113851525536
Category	Term	Count	%	PValue	Fold Enrichment	Benjamini
KEGG_PATHWAY	hsa00620:Pyruvate metabolism	5	5.0	8.110015592811216E-4	11.638297872340425	0.014237582929601915
UP_KW_MOLECULAR_FUNCTION	KW-0560~Oxidoreductase	6	6.0	0.19761089311592084	1.9021262782015906	0.5320293276197869
UP_KW_LIGAND	KW-0520~NAD	3	3.0	0.38688175393123553	2.2027724049000645	0.9672043848280888
UP_SEQ_FEATURE	ACT_SITE:Proton acceptor	3	3.0	0.923727006685319	0.7154006968641116	1.0
Annotation Cluster 33	Enrichment Score: 1.0035347057939845
Category	Term	Count	%	PValue	Fold Enrichment	Benjamini
GOTERM_MF_DIRECT	GO:0005198~structural molecule activity	5	5.0	0.015474145952107969	5.184250932221978	0.10301071077685726
UP_SEQ_FEATURE	REPEAT:3	4	4.0	0.09415376487339887	3.6664285714285714	0.601340554898972
UP_SEQ_FEATURE	REPEAT:1	4	4.0	0.11915531932287055	3.2983132530120485	0.733346828923485
UP_SEQ_FEATURE	REPEAT:2	4	4.0	0.12230827314217797	3.259047619047619	0.7457039928473314
UP_SEQ_FEATURE	REPEAT:5	3	3.0	0.1908785904332961	3.710602409638554	1.0
UP_SEQ_FEATURE	REPEAT:4	3	3.0	0.23497458827185333	3.2249214659685865	1.0
Annotation Cluster 34	Enrichment Score: 0.8833797642832512
Category	Term	Count	%	PValue	Fold Enrichment	Benjamini
KEGG_PATHWAY	hsa05020:Prion disease	7	7.000000000000001	0.03608594768945772	2.8051282051282054	0.21791244466297396
KEGG_PATHWAY	hsa05014:Amyotrophic lateral sclerosis	8	8.0	0.04507050604251226	2.4043956043956043	0.2373713318238979
KEGG_PATHWAY	hsa05022:Pathways of neurodegeneration - multiple diseases	7	7.000000000000001	0.2579681755039442	1.6088235294117648	0.7278387808861283
KEGG_PATHWAY	hsa05012:Parkinson disease	3	3.0	0.6977249629139555	1.2338345864661653	1.0
Annotation Cluster 35	Enrichment Score: 0.8230697724299966
Category	Term	Count	%	PValue	Fold Enrichment	Benjamini
UP_KW_BIOLOGICAL_PROCESS	KW-0524~Neurogenesis	6	6.0	0.020557090617831338	3.739260739260739	0.25696363272289174
UP_KW_MOLECULAR_FUNCTION	KW-9996~Developmental protein	8	8.0	0.2451233705646959	1.5446412389817943	0.5719545313176239
UP_KW_MOLECULAR_FUNCTION	KW-0217~Developmental protein	8	8.0	0.2451233705646959	1.5446412389817943	0.5719545313176239
UP_KW_BIOLOGICAL_PROCESS	KW-0221~Differentiation	6	6.0	0.41303782058930105	1.4034495688038995	1.0
Annotation Cluster 36	Enrichment Score: 0.7911486226591394
Category	Term	Count	%	PValue	Fold Enrichment	Benjamini
GOTERM_MF_DIRECT	GO:0016887~ATPase activity	6	6.0	0.03432311475581064	3.303861611043159	0.17763717285901995
GOTERM_MF_DIRECT	GO:0005524~ATP binding	12	12.0	0.1575643407749358	1.5179325247362472	0.5738454386247662
UP_KW_LIGAND	KW-0547~Nucleotide-binding	16	16.0	0.24810516785729173	1.253301540719002	0.7088719081636906
UP_KW_LIGAND	KW-0067~ATP-binding	11	11.0	0.510181926995529	1.1136579150121495	1.0
Annotation Cluster 37	Enrichment Score: 0.6099208633212589
Category	Term	Count	%	PValue	Fold Enrichment	Benjamini
KEGG_PATHWAY	hsa00330:Arginine and proline metabolism	3	3.0	0.07449993065511773	6.564	0.3018202318848359
GOTERM_CC_DIRECT	GO:0005743~mitochondrial inner membrane	5	5.0	0.1994683637282126	2.1482254697286014	0.5532130400274646
UP_KW_MOLECULAR_FUNCTION	KW-0808~Transferase	5	5.0	0.9958811598486415	0.46971822517936584	1.0
Annotation Cluster 38	Enrichment Score: 0.41463673045369837
Category	Term	Count	%	PValue	Fold Enrichment	Benjamini
INTERPRO	IPR000742:Epidermal growth factor-like domain	3	3.0	0.35965647483245067	2.3577049180327867	1.0
SMART	SM00181:EGF	3	3.0	0.37686311323198823	2.264179755671902	0.7701115792131934
UP_KW_DOMAIN	KW-0245~EGF-like domain	3	3.0	0.4207443511688621	2.0710064811284785	0.6547930572593866
Annotation Cluster 39	Enrichment Score: 0.36562784976482365
Category	Term	Count	%	PValue	Fold Enrichment	Benjamini
GOTERM_MF_DIRECT	GO:0016301~kinase activity	4	4.0	0.10778426689967655	3.450050177903476	0.40764562481287925
UP_KW_MOLECULAR_FUNCTION	KW-0418~Kinase	4	4.0	0.7453385121082496	1.0287269295762285	1.0
UP_KW_MOLECULAR_FUNCTION	KW-0808~Transferase	5	5.0	0.9958811598486415	0.46971822517936584	1.0
Annotation Cluster 40	Enrichment Score: 0.29267276361399386
Category	Term	Count	%	PValue	Fold Enrichment	Benjamini
GOTERM_MF_DIRECT	GO:0005525~GTP binding	4	4.0	0.3387300423486692	1.9252131856942853	1.0
GOTERM_MF_DIRECT	GO:0003924~GTPase activity	3	3.0	0.5437871748925132	1.6380490340466083	1.0
UP_KW_LIGAND	KW-0342~GTP-binding	3	3.0	0.7189505695790298	1.1819754367756443	1.0
