# Supplementary material for: Human sensory-like neuron surfaceome analysis
Source: PLoS One. 2025 Apr 2;20(4):e0320056. doi: 10.1371/journal.pone.0320056 (PMC11964241; doi:10.1371/journal.pone.0320056)
Supplement: S4 Table — (XLSX) [file pone.0320056.s005.xlsx]

## Sheet: Matrigel proteins
Protein name	Gene name	Peptides
Lysozyme;Lysozyme C	LYZ	2
Protein S100-A9	S100A9	2
Desmoplakin	DSP	3
Protein S100-A7	S100A7	3
Calmodulin-like protein 5	CALML5	2
Ankyrin repeat and IBR domain-containing protein 1	ANKIB1	2
