# Supplementary material for: Human sensory-like neuron surfaceome analysis
Source: PLoS One. 2025 Apr 2;20(4):e0320056. doi: 10.1371/journal.pone.0320056 (PMC11964241; doi:10.1371/journal.pone.0320056)
Supplement: S5 Table — Proteins were assessed for surface expression using CSPA and UniProt databases, and considered part of the surfaceome if one of the criteria was fulfilled. Abbreviations: CSPA, cell surface protein atlas; FD, Fabry disease. (XLSX) [file pone.0320056.s006.xlsx]

## Sheet: Surfaceome assessment
Gene name	Deregulation rank	Listed in Cell Surface Protein Atlas (CSPA)	Extracellular domain in UniProt	Transmembrane region in UniProt	Part of surfaceome
Upregulated
GPM6A	1	No	Yes	Irrelevant	Yes
ABCA7	2	Yes	Yes	Irrelevant	Yes
OPCML	3	Yes	No	Irrelevant	Yes
ROBO2	4	No	Yes	Irrelevant	Yes
CACNA2D3	5	No	Yes	Irrelevant	Yes
IGSF21	6	No	No	No	No
CSMD2	7	No	Yes	Irrelevant	Yes
PEBP1	8	No	No	No	No
TTN	9	No	No	No	No
SOD2	10	No	No	No	No
COL3A1	11	Yes	No	Irrelevant	Yes
RGMA	12	No	No	No	No
MDGA2	13	No	No	No	No
PLXNC1	14	Yes	Yes	Irrelevant	Yes
COL1A2	15	Yes	No	Irrelevant	Yes
LRP1B	16	Yes	Yes	Irrelevant	Yes
PRDX3	17	No	No	No	No
SCG2	18	No	No	No	No
SCG3	19	No	No	No	No
GRIK3	20	Yes	Yes	Irrelevant	Yes
DST	21	No	No	No	No
CD36	22	Yes	Yes	Irrelevant	Yes
STMN1	23	No	No	No	No
COL1A1	24	Yes	No	Irrelevant	Yes
CYCS	25	No	No	No	No
CD99L2	26	No	Yes	Irrelevant	Yes
HLA-A	27	Yes	Yes	Irrelevant	Yes
ASTN1	28	No	Yes	Irrelevant	Yes
ITGA3	29	Yes	Yes	Irrelevant	Yes
APLP2	30	Yes	Yes	Irrelevant	Yes
PCDH17	31	Yes	Yes	Irrelevant	Yes
FLRT3	32	No	Yes	Irrelevant	Yes
CPE	33	No	No	No	No
VGF	34	No	No	No	No
PARK7	35	No	No	No	No
SNCG	36	No	No	No	No
ATP6AP2	37	No	Yes	Irrelevant	Yes
MFI2	38	No	No	No	No
SMIM18	39	No	No	Yes	Yes
CTSC	40	Yes	No	Irrelevant	Yes
ALDOC	41	No	No	No	No
SLC22A17	42	No	No	Yes	Yes
NDRG4	43	No	No	No	No
FRAS1	44	Yes	Yes	Irrelevant	Yes
VAT1L	45	No	No	No	No
MEGF8	46	Yes	Yes	Irrelevant	Yes
MBLAC2	47	No	No	No	No
PC	48	No	No	No	No
STMN2	49	No	No	No	No
HAGH	50	No	No	No	No
PAIP1	51	No	No	No	No
GOLGA7	52	No	No	No	No
HEPH	53	No	Yes	Irrelevant	Yes
NDRG3	54	No	No	No	No
SYNGR1	55	No	No	Yes	Yes
CEND1	56	No	Yes	Irrelevant	Yes
DCTN2	57	No	No	No	No
PODXL2	58	Yes	Yes	Irrelevant	Yes
ITM2B	59	Yes	No	Irrelevant	Yes
COL5A1	60	Yes	No	Irrelevant	Yes
CACNA2D2	61	Yes	Yes	Irrelevant	Yes
ATRNL1	62	No	Yes	Irrelevant	Yes
LYNX1	63	No	No	No	No
DPP10	64	No	Yes	Irrelevant	Yes
TPPP3	65	No	No	No	No
FXYD6	66	No	Yes	Irrelevant	Yes
COX4I1	67	No	No	No	No
FBXO2	68	No	No	No	No
YWHAH	69	No	No	No	No
GOT1	70	No	No	No	No
SYP	71	No	No	Yes	Yes
MPZL1	72	Yes	Yes	Irrelevant	Yes
SLC8A3	73	No	Yes	Irrelevant	Yes
RGMB	74	No	No	No	No
NLGN3	75	No	Yes	Irrelevant	Yes
SEMA6D	76	No	Yes	Irrelevant	Yes
BCAM	77	Yes	Yes	Irrelevant	Yes
IGFBP7	78	No	No	No	No
POSTN	79	Yes	No	Irrelevant	Yes
FDPS	80	No	No	No	No
CASP3	81	No	No	No	No
BCAT2	82	No	No	No	No
FKBP2	83	No	No	No	No
NECAB2	84	No	No	No	No
SCAMP4	85	No	No	Yes	Yes
CISD1	86	No	No	No	No
					No
Downregulated					No
FBLN1	1	No	No	No	No
LOXL2	2	No	No	No	No
SYNM	3	No	No	No	No
EGFR	4	Yes	Yes	Irrelevant	Yes
LRP2	5	Yes	Yes	Irrelevant	Yes
DSC3	6	No	Yes	Irrelevant	Yes
DSP	7	No	No	No	No
ARG1	8	No	No	No	No
NID1	9	No	No	No	No
UNC5C	10	Yes	Yes	Irrelevant	Yes
PPP1R18	11	No	No	No	No
STAT1	12	No	No	No	No
