# Supplementary material for: Human sensory-like neuron surfaceome analysis
Source: PLoS One. 2025 Apr 2;20(4):e0320056. doi: 10.1371/journal.pone.0320056 (PMC11964241; doi:10.1371/journal.pone.0320056)
Supplement: S6 Table — Interaction between two proteins (nodes), respectively, was rated based on eight categories and allocated to a combined score. (XLSX) [file pone.0320056.s007.xlsx]

## Sheet: STRING Interaction
Node 1	Node 2	Neighborhood on chromosome	Gene fusion	Phylogenetic cooccurrence	Homology	Coexpression	Experimentally determined interaction	Database annotated	Automated textmining	Combined score
APLP2	ITM2B	0	0	0	0	90	103	0	407	474
ASTN1	GPM6A	0	0	0	0	315	0	0	255	468
ASTN1	OPCML	0	0	0	0	380	0	0	102	420
CACNA2D2	CACNA2D3	0	0	0	750	85	129	540	739	674
CACNA2D3	CACNA2D2	0	0	0	750	85	129	540	739	674
CD36	COL1A1	0	0	0	0	59	213	0	309	443
CD99L2	PODXL2	0	0	0	0	70	0	0	392	410
CEND1	OPCML	0	0	0	0	384	0	0	75	406
COL1A1	ITGA3	0	0	0	0	119	0	600	366	757
COL1A1	CD36	0	0	0	0	59	213	0	309	443
COL1A1	EGFR	0	0	0	0	173	103	0	369	491
COL1A1	POSTN	0	0	0	0	658	103	0	662	887
COL1A1	COL5A1	0	0	420	850	779	192	720	820	955
COL1A1	COL3A1	0	0	439	951	944	0	800	892	989
COL1A1	COL1A2	0	0	443	958	990	559	900	954	999
COL1A2	ITGA3	0	0	0	0	74	0	600	270	706
COL1A2	COL1A1	0	0	443	958	990	559	900	954	999
COL1A2	POSTN	0	0	0	0	738	392	0	585	928
COL1A2	COL5A1	0	0	426	840	723	466	720	785	963
COL1A2	COL3A1	0	0	440	930	948	213	800	873	991
COL3A1	COL1A1	0	0	439	951	944	0	800	892	989
COL3A1	COL1A2	0	0	440	930	948	213	800	873	991
COL3A1	COL5A1	0	0	401	841	643	0	720	818	914
COL3A1	POSTN	0	0	0	0	798	103	0	609	923
COL5A1	ITGA3	0	0	0	0	110	0	0	381	426
COL5A1	COL1A1	0	0	420	850	779	192	720	820	955
COL5A1	COL1A2	0	0	426	840	723	466	720	785	963
COL5A1	COL3A1	0	0	401	841	643	0	720	818	914
COL5A1	POSTN	0	0	0	0	355	103	0	473	669
EGFR	ITGA3	0	0	0	0	189	0	900	486	954
EGFR	COL1A1	0	0	0	0	173	103	0	369	491
EGFR	SYP	0	0	0	0	0	0	0	472	473
EGFR	HLA-A	0	0	0	0	0	185	0	325	426
EGFR	LRP1B	0	0	0	0	90	151	0	355	458
EGFR	POSTN	0	0	0	0	135	0	0	537	582
FLRT3	PCDH17	0	0	0	0	83	56	0	384	420
FLRT3	UNC5C	0	0	0	0	88	453	0	268	603
FRAS1	ITGA3	0	0	0	0	101	0	0	394	432
GPM6A	SYP	0	0	0	0	314	395	0	602	820
GPM6A	ASTN1	0	0	0	0	315	0	0	255	468
GPM6A	OPCML	0	0	0	0	353	136	0	331	593
HLA-A	EGFR	0	0	0	0	0	185	0	325	426
ITGA3	COL5A1	0	0	0	0	110	0	0	381	426
ITGA3	FRAS1	0	0	0	0	101	0	0	394	432
ITGA3	COL1A2	0	0	0	0	74	0	600	270	706
ITGA3	COL1A1	0	0	0	0	119	0	600	366	757
ITGA3	EGFR	0	0	0	0	189	0	900	486	954
ITM2B	SYP	0	0	0	0	49	176	0	437	521
ITM2B	APLP2	0	0	0	0	90	103	0	407	474
LRP1B	EGFR	0	0	0	0	90	151	0	355	458
LRP2	SLC22A17	0	0	0	0	86	0	0	826	835
OPCML	SYP	0	0	0	0	331	150	0	68	425
OPCML	GPM6A	0	0	0	0	353	136	0	331	593
OPCML	CEND1	0	0	0	0	384	0	0	75	406
OPCML	ASTN1	0	0	0	0	380	0	0	102	420
PCDH17	FLRT3	0	0	0	0	83	56	0	384	420
PLXNC1	SEMA6D	0	0	0	0	0	213	0	861	886
PODXL2	CD99L2	0	0	0	0	70	0	0	392	410
POSTN	COL1A1	0	0	0	0	658	103	0	662	887
POSTN	EGFR	0	0	0	0	135	0	0	537	582
POSTN	COL1A2	0	0	0	0	738	392	0	585	928
POSTN	COL3A1	0	0	0	0	798	103	0	609	923
POSTN	COL5A1	0	0	0	0	355	103	0	473	669
ROBO2	SEMA6D	0	0	0	0	130	0	0	584	623
SEMA6D	PLXNC1	0	0	0	0	0	213	0	861	886
SEMA6D	UNC5C	0	0	0	0	99	0	0	413	448
SEMA6D	ROBO2	0	0	0	0	130	0	0	584	623
SLC22A17	LRP2	0	0	0	0	86	0	0	826	835
SYNGR1	SYP	0	0	0	0	131	213	0	652	741
SYP	OPCML	0	0	0	0	331	150	0	68	425
SYP	EGFR	0	0	0	0	0	0	0	472	473
SYP	ITM2B	0	0	0	0	49	176	0	437	521
SYP	SYNGR1	0	0	0	0	131	213	0	652	741
SYP	GPM6A	0	0	0	0	314	395	0	602	820
UNC5C	SEMA6D	0	0	0	0	99	0	0	413	448
UNC5C	FLRT3	0	0	0	0	88	453	0	268	603
